# Supplementary material for: Timing along the cardiac cycle modulates neural signals of reward-based learning
Source: Nat Commun. 2024 Apr 6;15:2976. doi: 10.1038/s41467-024-46921-5 (PMC10998831; doi:10.1038/s41467-024-46921-5)
Supplement: Supplementary file 4 — Source Data [file 41467_2024_46921_MOESM4_ESM.xlsx]

## Sheet: Fig 1
Fig1d			Fig 1e					Fig 1f					Fig 1g					Fig 1i
black dotted line	red dotted line		HA	HC	VP	NP		HA	HC	VP	NP		HA	HC	VP	NP		PE all through all blocks
0.1541	-0.435		0.9994	0.9999	0.6611	0.6158		5.89365	5.83959	5.94577	5.99752		0.825	0.941667	0.683333	0.441667		-1	-0.280362	1	0.280362	1	-0.798241	-0.223796	-0.641035	-0.179722	-0.0627439	-0.0503871	-0.0141266	-1.01078	-0.283383	0.927365	0.259998	1.49331	-0.160911	0.476567	-1.86639	0.955055	0.267761	-0.963257	0.691613	0.768266	0.215393	1.12714	-0.617235	-1.4619	1.59014	-1.55419	1.56427
0.3265	-0.4834		0.8329	0.9999	0.7831	0.4992		6.19428	6.00208	6.17531	6.16812		0.75	0.933333	0.658333	0.458333		-1	-0.399502	1.72045	0.567372	0.226666	-1.19273	0.0905537	-0.476497	0.0361764	0.912046	-0.738043	-0.533229	-1.25394	0.539961	0.458137	0.215716	0.0861788	-0.891272	0.718234	1.42829	-1.4294	0.570303	0.287603	0.227837	1.10296	-0.547427	-1.395	0.618997	0.247291	1.18259	0.472448	1.10494
0.5372	-0.612		0.6482	0.5414	0.5448	0.608		6.10504	6.1684	6.15595	6.08726		0.7	0.866667	0.641667	0.491667		-1	1	0.508922	-0.508922	0.259002	0.936405	-0.328035	-1.4429	-0.0102751	0.54163	-0.00522925	-0.00266128	0.275648	-0.00135439	-0.000689278	0.140283	-0.964479	0.473283	1.39295	0.708901	-0.791306	-1.44493	-0.735356	0.583546	1.48248	-0.0600359	0.769207	-0.808772	-1.40995	0.280792	-0.7865	1.59973
0.5455	-0.73		0.7362	0.5518	0.4992	0.577		6.13364	6.11669	6.18024	6.114		0.633333	0.816667	0.6	0.416667		-1	-0.407132	1.71356	0.576956	0.526614	-1.7856	-0.726975	1.41231	-0.00425773	1.28663	-0.764536	0.750463	-0.632732	-0.756193	-0.30787	-0.257605	-0.104879	-0.125344	-1.04687	0.569621	0.577953	0.235303	0.231911	0.0944185	1.06712	-0.536862	-0.218574	-1.3416	0.706406	0.201174	-1.7124	2.0819
0.8304	-0.7447		0.8649	1	1	0.574		5.82857	5.81909	5.80106	5.85803		0.725	0.966667	0.7	0.4		1	-1.30188	1.48415	0.286189	0.501676	-1.41294	-0.559857	-0.189496	-0.0750851	-0.221835	-1.05883	0.551383	1.414	-0.244196	-0.0967589	-1.33679	0.76877	0.171861	0.304614	0.120699	1.05796	-0.570663	-1.40853	0.624302	0.24737	0.259484	0.0980168	-0.929173	1.63183	-0.385401	0.762934	-2.78206
0.9045	-0.7993		0.9993	0.7246	0.6165	0.7989		5.95458	5.96031	6.03704	6.04449		0.691667	0.95	0.6	0.458333		1	0.000928455	-1	-0.000928455	8.62029e-07	-8.62029e-07	1	-0.999072	-0.000927593	-0.999072	-1.00046	-0.000928886	2	-1.99814	0.997681	0.000926302	0.998608	0.000927163	8.6003e-07	7.98499e-10	1	-0.999071	-1.5	1.49768	1.25046	-1.24791	0.624537	-1.37372	-1.3132	1.3107	2.00122	0.344359
1.0052	-0.7136		0.5165	0.8429	0.4647	0.503		6.3332	6.12961	6.27881	6.35645		0.725	0.9	0.683333	0.466667		1	0.000729851	-1	-1.00036	1.99927	-1.99854	1.99854	-0.998907	-0.998176	-1.00073	0.99927	0.000729318	0.999269	5.32293e-07	1.00036	-0.998905	0.499818	-0.500182	-1.49909	-0.00109411	-1.00018	-0.000729984	0.999817	1.50046	-1.49863	-0.499179	-0.00109378	-7.98294e-07	-0.000364326	-5.82635e-10	2	0.0014597
1.0042	-0.6839		0.6611	0.9742	0.7125	0.4637		6.59774	6.66782	6.63991	6.64472		0.583333	0.891667	0.525	0.541667		1	-1.41094	1.74869	0.311467	-0.355466	-1.53358	-0.273152	-0.0633136	-0.0486523	-1.00997	0.818804	0.145841	1.4237	-1.74642	1.08666	-0.757616	0.816223	0.145381	0.913892	1.09434	-0.736642	-0.873525	-0.155587	-0.131206	-0.0277123	-0.0233697	0.995451	-0.822309	-1.48477	0.397232	2.07075	-0.92615
0.6575	-0.9835		0.6062	1	0.5025	0.4861		6.14623	6.03167	6.03699	5.89306		0.641667	0.933333	0.616667	0.475		1	-1.34262	-0.0799937	1.6048	-1.12484	-1.10947	0.895361	0.406188	0.127854	1.16104	-0.513752	-0.161712	-0.755337	-1.14433	0.733231	0.230796	1.30951	-0.350944	-0.110465	-0.824675	-0.25958	-0.0347708	0.953674	-1.69982	0.429574	0.135215	0.500336	0.157489	1.04607	-1.67073	-0.525891	-1.16904
0.8189	-1.0264		0.6161	0.3871	0.4724	0.7112		6.51659	6.36963	6.44933	6.45133		0.675	0.816667	0.608333	0.425		-1	-0.0308923	1.49952	-1.95368	-0.0603536	1.49861	0.497658	0.0462957	0.0153738	0.000474934	0.00143018	1.46718e-05	4.41817e-05	4.53247e-07	1.36488e-06	1.40019e-08	4.21642e-08	1	-1.96911	0.93917	1.48409	0.0458471	-0.543505	-1.45366	-0.044907	-1.00909	0.961125	0.976528	-0.970071	1.97003	-1.93914	-1.05967
0.8589	-1.2338		0.8569	1	0.7132	0.5112		6.17833	5.9501	6.14166	6.09146		0.666667	0.958333	0.691667	0.466667		-1	1.93238	0.130659	0.00883452	-1.99117	-0.134633	0.000597348	-1.00453	-0.0679216	0.990836	0.999979	0.0669956	0.00452992	0.0676138	1.00244	-0.930087	-0.934353	-0.0628881	0.966286	-1.93466	0.839725	0.0567782	0.898649	-0.967699	0.96303	0.906107	0.0651155	0.0612667	0.0044028	1.00222	-2.93416	-0.564353
0.8828	-1.1107		0.7709	0.7839	0.4842	0.5158		5.96402	5.89451	5.93639	5.94172		0.75	0.925	0.658333	0.391667		1	-1	0.000272236	-1.00014	0.999592	0.000272125	1.49993	-1.49952	0.749966	-1.24942	-0.75017	-0.000340138	-9.25979e-08	-0.000204224	-2.52085e-11	-5.55971e-08	-6.88338e-15	0	-1	1.99973	-0.999456	-0.000272088	-1.49973	1.49932	0.499864	-0.999728	1.99973	-0.999592	0.500204	-1.99986	2.49993	0.74983
1.0163	-0.9139		0.9999	0.9999	0.743	0.5166		6.26726	6.19516	6.17595	6.23876		0.7	0.958333	0.708333	0.483333		-1	-0.509072	1	-0.875041	1.55454	0.791373	-1.59713	-0.197169	-0.764658	0.946449	0.275019	1.31091	-0.161751	-0.503557	-1.16934	1.40472	0.715103	-0.548959	-0.27946	-0.722963	-1.25515	0.248149	0.473925	0.126326	0.241262	0.12282	0.064309	0.0327379	0.062524	0.0318292	1.01643	-1.48256
0.8363	-1.1386		0.8237	1	0.7634	0.5858		5.8836	5.84342	5.88652	5.85447		0.816667	0.958333	0.691667	0.425		-1	-0.624094	1.4692	0.364639	1.15576	-0.647898	-0.160801	-0.778412	-1.11655	0.799527	1.42234	-1.64699	0.367331	1.45315	-1.00133	-1.26294	0.672134	0.700973	0.173973	1.105	-0.663934	-0.164781	-0.787571	-0.0408966	-1.10281	0.818954	0.203255	0.633638	1.10385	-0.779444	1.32737	-2.19345
1.104	-0.8569		0.9412	1	0.5292	0.5127		6.39341	6.279	6.42711	6.39659		0.675	0.908333	0.691667	0.466667		-1	-0.480154	1	-0.875197	0.22442	0.107756	1.49343	0.158768	-0.724614	0.864153	-1.58507	0.451	0.0268411	-0.885281	0.67676	0.324949	1.31456	-0.527344	0.768261	-0.652584	-1.46149	0.446412	0.150103	0.0720726	0.214346	-0.931237	0.518706	0.587019	0.249059	1.20072	-1.42347	-1.60235
1.1226	-1.015		0.8006	0.8142	0.6068	0.4741		6.17319	6.0851	6.16306	6.26067		0.733333	0.916667	0.708333	0.508333		1	0.673513	-0.0927595	-1.73599	1.10136	1.03799	-0.984009	-0.341477	-0.295574	-0.102572	-0.118502	-0.0411233	-1.02493	-0.355679	0.887232	0.865908	1.30419	-0.54371	-0.55111	0.810034	-0.720181	-0.717613	-1.24948	0.565953	1.38162	-0.705762	-0.335319	-0.116364	-1.14265	0.705738	-1.4988	-0.137607
1.3123	-0.8812		0.8162	0.7942	0.7296	0.7777		6.07005	6.03586	6.05905	6.05662		0.508333	0.925	0.616667	0.441667		-1	1.49996	-1.99987	-0.000167394	2	-1.49987	-0.000125543	-0.499791	-4.18336e-05	1	-0.999916	-0.999916	-8.36952e-05	-8.36952e-05	-7.00548e-09	-7.00548e-09	-5.8642e-13	-1	0.999916	0.999916	8.36952e-05	8.36952e-05	-1	0.999916	1.5	-1.49979	0.749958	-1.99994	0.749916	6.27697e-05	-0.375126	2.37509
1.3009	-0.8791		0.7683	0.7046	0.5439	0.6021		6.35302	6.09938	6.24467	6.20678		0.716667	0.908333	0.625	0.466667		1	-1	-1	1	0.000281265	1.49972	0.000421818	-1.49972	-1.25035	1.24958	0.000351462	0.749719	0.000210869	9.8854e-08	1	-0.999719	-0.000281186	-1.49986	0.499719	1.49944	0.000140553	0.000421739	1.1862e-07	1	-0.999719	-0.999719	-0.000281186	-1.00014	1.99972	-1.99944	2.99958	-1.0007
1.2783	-0.8713		0.9781	0.8206	0.9796	0.6176		6.0489	6.03011	6.08638	6.15657		0.733333	0.916667	0.625	0.458333		-1	1.99997	-1.99994	1	-1.00003	-2.86122e-05	-1.49996	0.5	1.43057e-05	-0.250043	0.250036	1.87498	-1.87492	-0.124975	-5.3644e-05	-3.57571e-06	-1.53483e-09	1	-0.999971	-1.5	1.49993	4.29151e-05	-0.750007	1.24997	3.57634e-05	0.749986	1.00001	-0.999982	-0.999961	-2.86109e-05	1.99997	-2
1.0497	-0.9214		0.8703	0.7952	0.6106	0.8181		6.09311	6.01966	6.10188	6.11875		0.725	0.95	0.666667	0.491667		1	-1.6013	0.398703	-0.638442	-1.04779	1.58224	-0.1624	-0.575912	-0.0647491	-1.12772	0.652277	0.260065	0.448475	0.103689	0.178808	0.0712914	-0.965118	1.61521	0.643987	-1.74324	0.311424	0.298507	0.124165	-0.91574	0.669647	1.43356	-0.595008	-0.261861	-0.104405	-0.237231	1.90542	0.759694
0.6871	-1.2226		0.9994	0.632	0.5576	0.6263		5.96721	6.00281	5.94215	5.90717		0.708333	0.841667	0.433333	0.425		1	-1	-0.367362	1.1162	-0.338791	-0.124459	-1.44341	0.0720512	-0.553047	1.21732	1.41177	-0.516793	-0.445945	0.823163	-0.710614	-0.684588	-0.261053	-0.251491	-0.0923884	-0.0959009	-0.03394	-1.02385	0.612496	-0.569867	0.585527	1.60544	-0.800561	0.84301	-0.553204	-1.51532	-0.556671	2.48341
0.7794	-1.0334		0.6313	0.6555	0.5932	0.5691		5.96003	5.89353	5.9432	5.93921		0.833333	0.941667	0.716667	0.558333		-1	1.34861	0.0597368	0.0180876	-1.24305	-0.376382	0.00547673	0.00165829	-1.05673	1.68003	-0.548538	-1.30008	-0.39365	1.0148	1.52704	-0.757403	-0.317855	-0.0962428	-0.229333	0.95071	-1.71214	0.501734	0.461436	0.151919	-0.907142	0.678469	0.205433	1.41719	-0.215897	-0.0653713	-2.92588	-0.452859
0.7229	-1.0443		0.8259	0.3659	0.771	0.5936		6.32157	6.36055	6.52496	6.44989		0.8	0.891667	0.65	0.491667		-1	1	-1	1	1.48081	-0.500737	-0.0192231	-1.69315	0.242585	1.62742	0.00931275	1.03142	-0.991464	-1.4837	0.4974	1.38868	1.0362	-0.943113	-0.977329	0.963138	-0.962369	-0.963682	-1.03697	0.960166	0.960216	-0.963139	1.96303	-0.924639	-0.924641	-0.0354966	-2.0355	1.96025
0.7841	-1.0973		0.6143	1	0.5911	0.7579		6.30786	6.25361	6.1215	6.20386		0.633333	0.791667	0.516667	0.483333		-1	-0.00109929	1	0.00109929	1	-0.998902	-0.9989	-0.00109808	-0.00109808	-1	0.998901	-0.500001	1.49835	0.500549	0.00164712	0.000550248	1	0.00109929	-0.999999	-0.00109929	-1.5	0.498353	0.000547834	-0.250825	1.7489	1.12624	-0.874448	-1.56202	1.99828	-0.436746	-3.55886	1.99952
1.0595	-1.091		0.9166	0.6696	0.7871	0.5168		6.31507	6.16431	6.23958	6.30056		0.7	0.933333	0.675	0.458333		-1	1.99872	0.00255024	0.999364	-0.999364	-0.00127512	-1.49904	1.99809	-1.49649	-0.498409	-0.000635935	-0.00190942	-2.43629e-06	-8.1141e-07	-1.0353e-09	-3.10854e-09	-1.32094e-12	-1.66533e-15	-3.96638e-12	0	1	-1.99872	-0.00255024	0.999997	0.00127593	1.5	0.0019139	-0.5	-1.5	-1.00128	-1.00192	0.499041
0.8505	-1.0861		0.7756	1	0.9995	0.5226		6.17609	6.00818	6.20561	6.26955		0.75	0.95	0.6	0.383333		-1	1	-1	0.181365	0.0742358	1	0.030386	1.21088	-0.702807	-0.305927	-0.287671	-0.125221	-0.0512552	-1.06936	0.610675	0.24996	0.513906	1.15633	-0.472674	0.612907	-1.74913	0.0904329	0.0370158	1.24641	-1.48982	0.62145	-0.79335	1.67527	-0.266563	-0.362004	-1.12864	-1.48151
1.012	-1.0736		0.9996	0.9995	0.6122	0.5493		6.0987	6.07953	6.08323	6.04776		0.75	0.925	0.658333	0.441667		-1	1	-0.00153999	-2.37156e-06	0.00153999	1	-0.998461	-1.5	1.49615	0.499229	-0.998464	0.99923	1.49962	0.00230939	-2	1.495	0.498842	0.00230228	-0.999614	1.99846	-0.997305	-0.00153584	-0.99654	-2.36517e-06	-0.00153466	-2.36336e-06	-3.64233e-09	-1	0.99846	1.5	-3.49615	1.74769
0.9519	-1.1459		0.8899	0.7602	0.9996	0.9998		6.01054	6.0335	5.98742	6.0317		0.625	0.933333	0.491667	0.483333		1	0.385752	-1.4256	-0.12433	-0.0479604	1.50299	-1.42022	1.45215	-0.961319	-1.14459	1.55847	0.601184	-0.994336	-0.383567	-0.541848	-0.209019	-0.147962	-0.0570766	-0.0806295	-0.031103	-0.0220174	-0.00849326	-0.011998	-0.00462827	-1.00253	0.612526	-0.57485	0.967117	1.48123	-0.536772	-2.20706	1.67954
1.2445	-0.8633		0.8001	0.9997	0.8411	0.7153		5.96048	5.92366	5.92375	6.03501		0.741667	0.95	0.591667	0.475		-1	1	-0.000463414	0.000463414	-2.14753e-07	-9.95195e-11	1	-0.999537	-1.5	-0.000695121	2	-1.49861	-0.000694477	-0.499537	-3.21831e-07	0.999884	-0.999421	-0.999652	-1.00046	1.99954	-1.99907	0.999074	0.000462985	0.999074	0.000462985	2.14554e-07	1	-1.99954	0.999073	0.000462985	1.49954	1.50023
1.2301	-0.8839		0.613	0.9999	0.8296	0.4982		6.08116	5.99537	5.95906	5.97244		0.625	0.941667	0.625	0.541667		-1	-0.687149	0.0556528	0.0208307	1.42995	1.27151	-0.260361	0.557378	-1.79137	0.674662	-0.881576	0.804129	1.41846	-0.586547	0.714427	-0.798622	-0.666562	-0.249493	-0.298922	-0.111886	-1.06763	0.626141	0.574635	0.234363	0.215085	-0.915886	1.65719	-0.376111	-0.383327	-0.140778	-2.14348	1.5725
0.4443	-0.3702		0.6996	0.578	0.4394	0.5778		6.20868	6.26343	6.31712	6.27545		0.741667	0.9	0.65	0.45		1	0.000551392	-1	0.999724	-0.999725	-1.49986	0.499862	-0.25062	1.74897	1.12586	-0.874483	0.437621	-1.56166	-1.21936	-0.000672346	0.781499	1.2185	0.000430912	0.000671871	2.37601e-07	3.70464e-07	1.31011e-10	7.22755e-14	2.04271e-10	1.12577e-13	1	-1.99945	1.9989	-0.998898	-0.998898	1.99945	-2.00055
0.0863	-0.2341		0.5558	0.9995	0.8254	0.5825		6.20589	6.09696	6.17291	6.14429		0.6	0.866667	0.525	0.525		-1	-0.000282383	1	-0.999859	0.999859	0.999576	0.000282263	1.00014	-0.999576	-0.999859	-1.00028	0.999717	0.999718	0.000282303	0.000282303	7.97176e-08	2.25109e-11	1	-0.999718	-0.999718	-1.00028	1.99972	-0.999435	-1.49986	1.99958	-1.99944	1.49901	0.499859	1.00028	-0.999859	1.99972	-2.49951
0.1066	0.2306		0.8311	0.8673	0.7955	0.5531		5.90231	5.92302	5.88311	5.87704		0.691667	0.95	0.666667	0.458333		Fig 1j
-0.2597	0.4428		0.6349	1	0.4526	0.5751		6.16084	6.06505	6.17363	6.10438		0.625	0.925	0.516667	0.533333		PE sorted per block
-0.6755	0.4946																	-1.99756	-1.71821	-1.25487	-1.13024	-1.02281	-0.939148	-0.885362	-0.832343	-0.76103	-0.701727	-0.672797	-0.64011	-0.606749	-0.562299	-0.504922	-0.475033	-0.388814	-0.356659	-0.281757	-0.257991	-0.199536	-0.154455	-0.0989227	-0.0796022	-0.0569375	-0.0404738	-0.0273308	-0.0161949	-0.00782205	0.000636502	0.0113993	0.022361
-0.7407	0.6138																	-2.00739	-1.60615	-1.47097	-1.34875	-1.26995	-1.20436	-1.128	-1.07904	-1.05365	-0.996057	-0.945541	-0.884818	-0.822174	-0.780698	-0.697236	-0.667322	-0.62317	-0.583196	-0.518222	-0.455148	-0.380684	-0.32808	-0.272422	-0.231179	-0.187069	-0.14979	-0.125596	-0.108397	-0.0776748	-0.0483041	0.0029912	0.0485766
-0.8246	0.7648																	-2.15061	-1.7858	-1.64726	-1.56293	-1.47553	-1.38285	-1.32026	-1.28222	-1.18601	-1.11173	-1.03641	-0.980488	-0.936252	-0.888957	-0.845165	-0.797082	-0.72524	-0.637529	-0.578895	-0.518317	-0.432694	-0.375258	-0.341264	-0.287309	-0.236042	-0.20359	-0.163003	-0.134057	-0.0843315	-0.0342853	0.0474233	0.0960806
-0.9442	0.8623																	-1.94232	-1.70465	-1.49923	-1.4204	-1.36006	-1.27518	-1.22155	-1.17262	-1.12697	-1.08758	-1.00389	-0.951295	-0.874635	-0.833763	-0.789471	-0.757965	-0.720635	-0.581125	-0.522315	-0.44312	-0.359622	-0.31057	-0.261915	-0.209255	-0.176274	-0.143713	-0.106715	-0.084567	-0.0456431	-0.00467265	0.0406542	0.0636404
-0.9162	1.0938																	-1.8879	-1.35409	-1.17823	-1.0171	-0.930591	-0.867168	-0.807545	-0.720534	-0.689107	-0.644586	-0.605712	-0.557027	-0.527669	-0.499811	-0.470483	-0.440616	-0.390633	-0.361232	-0.325638	-0.270374	-0.211932	-0.166992	-0.119623	-0.0998232	-0.0857968	-0.0629417	-0.0481829	-0.0338542	-0.0239103	-0.0121965	0.004489	0.0173077
-1.0825	1.0486																	-2.1354	-1.74088	-1.58824	-1.41545	-1.31425	-1.23516	-1.14065	-1.05204	-1.00797	-0.968978	-0.921784	-0.884538	-0.812062	-0.775351	-0.749193	-0.703391	-0.658896	-0.606513	-0.539686	-0.442641	-0.378062	-0.284053	-0.235176	-0.207502	-0.172182	-0.144987	-0.111435	-0.0646753	-0.041222	-0.00382397	0.0415132	0.0643178
-1.2211	0.9173																	-2.16716	-1.80382	-1.53282	-1.45491	-1.34755	-1.28695	-1.24423	-1.19044	-1.154	-1.09685	-0.999383	-0.942832	-0.879203	-0.835245	-0.796292	-0.73363	-0.701842	-0.635811	-0.580913	-0.482275	-0.396428	-0.349257	-0.286558	-0.250836	-0.224786	-0.162949	-0.122336	-0.0839835	-0.0471965	-0.00483611	0.0220932	0.0479695
-1.0971	1.0008																	-2.13373	-1.79558	-1.50301	-1.40161	-1.31646	-1.2785	-1.21306	-1.15729	-1.09052	-1.03562	-0.954911	-0.89752	-0.857842	-0.812697	-0.761287	-0.716266	-0.638792	-0.573102	-0.500416	-0.455195	-0.407862	-0.329098	-0.28803	-0.224806	-0.190363	-0.158756	-0.119534	-0.0904448	-0.0489355	-0.0092203	0.0459999	0.0711296
-1.144	1.1068																	Fig 1k
-1.0068	0.9658																	AbsPE
-0.738	1.2393																	1	0.280362	1	0.280362	1	0.798241	0.223796	0.641035	0.179722	0.0627439	0.0503871	0.0141266	1.01078	0.283383	0.927365	0.259998	1.49331	0.160911	0.476567	1.86639	0.955055	0.267761	0.963257	0.691613	0.768266	0.215393	1.12714	0.617235	1.4619	1.59014	1.55419	1.56427
-0.8531	1.0516																	1	0.399502	1.72045	0.567372	0.226666	1.19273	0.0905537	0.476497	0.0361764	0.912046	0.738043	0.533229	1.25394	0.539961	0.458137	0.215716	0.0861788	0.891272	0.718234	1.42829	1.4294	0.570303	0.287603	0.227837	1.10296	0.547427	1.395	0.618997	0.247291	1.18259	0.472448	1.10494
-1.0058	0.9638																	1	1	0.508922	0.508922	0.259002	0.936405	0.328035	1.4429	0.0102751	0.54163	0.00522925	0.00266128	0.275648	0.00135439	0.000689278	0.140283	0.964479	0.473283	1.39295	0.708901	0.791306	1.44493	0.735356	0.583546	1.48248	0.0600359	0.769207	0.808772	1.40995	0.280792	0.7865	1.59973
-0.9059	1.0622																	1	0.407132	1.71356	0.576956	0.526614	1.7856	0.726975	1.41231	0.00425773	1.28663	0.764536	0.750463	0.632732	0.756193	0.30787	0.257605	0.104879	0.125344	1.04687	0.569621	0.577953	0.235303	0.231911	0.0944185	1.06712	0.536862	0.218574	1.3416	0.706406	0.201174	1.7124	2.0819
-1.0572	0.9527																	1	1.30188	1.48415	0.286189	0.501676	1.41294	0.559857	0.189496	0.0750851	0.221835	1.05883	0.551383	1.414	0.244196	0.0967589	1.33679	0.76877	0.171861	0.304614	0.120699	1.05796	0.570663	1.40853	0.624302	0.24737	0.259484	0.0980168	0.929173	1.63183	0.385401	0.762934	2.78206
-1.004	1.0321																	1	0.000928455	1	0.000928455	8.62029e-07	8.62029e-07	1	0.999072	0.000927593	0.999072	1.00046	0.000928886	2	1.99814	0.997681	0.000926302	0.998608	0.000927163	8.6003e-07	7.98499e-10	1	0.999071	1.5	1.49768	1.25046	1.24791	0.624537	1.37372	1.3132	1.3107	2.00122	0.344359
-0.9625	1.0024																	1	0.000729851	1	1.00036	1.99927	1.99854	1.99854	0.998907	0.998176	1.00073	0.99927	0.000729318	0.999269	5.32293e-07	1.00036	0.998905	0.499818	0.500182	1.49909	0.00109411	1.00018	0.000729984	0.999817	1.50046	1.49863	0.499179	0.00109378	7.98294e-07	0.000364326	5.82635e-10	2	0.0014597
-1.0544	0.9363																	1	1.41094	1.74869	0.311467	0.355466	1.53358	0.273152	0.0633136	0.0486523	1.00997	0.818804	0.145841	1.4237	1.74642	1.08666	0.757616	0.816223	0.145381	0.913892	1.09434	0.736642	0.873525	0.155587	0.131206	0.0277123	0.0233697	0.995451	0.822309	1.48477	0.397232	2.07075	0.92615
-1.0877	0.873																	1	1.34262	0.0799937	1.6048	1.12484	1.10947	0.895361	0.406188	0.127854	1.16104	0.513752	0.161712	0.755337	1.14433	0.733231	0.230796	1.30951	0.350944	0.110465	0.824675	0.25958	0.0347708	0.953674	1.69982	0.429574	0.135215	0.500336	0.157489	1.04607	1.67073	0.525891	1.16904
-1.2513	0.8698																	1	0.0308923	1.49952	1.95368	0.0603536	1.49861	0.497658	0.0462957	0.0153738	0.000474934	0.00143018	1.46718e-05	4.41817e-05	4.53247e-07	1.36488e-06	1.40019e-08	4.21642e-08	1	1.96911	0.93917	1.48409	0.0458471	0.543505	1.45366	0.044907	1.00909	0.961125	0.976528	0.970071	1.97003	1.93914	1.05967
-1.0867	0.8735																	1	1.93238	0.130659	0.00883452	1.99117	0.134633	0.000597348	1.00453	0.0679216	0.990836	0.999979	0.0669956	0.00452992	0.0676138	1.00244	0.930087	0.934353	0.0628881	0.966286	1.93466	0.839725	0.0567782	0.898649	0.967699	0.96303	0.906107	0.0651155	0.0612667	0.0044028	1.00222	2.93416	0.564353
-0.9007	1.0065																	1	1	0.000272236	1.00014	0.999592	0.000272125	1.49993	1.49952	0.749966	1.24942	0.75017	0.000340138	9.25979e-08	0.000204224	2.52085e-11	5.55971e-08	6.88338e-15	0	1	1.99973	0.999456	0.000272088	1.49973	1.49932	0.499864	0.999728	1.99973	0.999592	0.500204	1.99986	2.49993	0.74983
-0.9559	1.0488																	1	0.509072	1	0.875041	1.55454	0.791373	1.59713	0.197169	0.764658	0.946449	0.275019	1.31091	0.161751	0.503557	1.16934	1.40472	0.715103	0.548959	0.27946	0.722963	1.25515	0.248149	0.473925	0.126326	0.241262	0.12282	0.064309	0.0327379	0.062524	0.0318292	1.01643	1.48256
-0.8868	1.0361																	1	0.624094	1.4692	0.364639	1.15576	0.647898	0.160801	0.778412	1.11655	0.799527	1.42234	1.64699	0.367331	1.45315	1.00133	1.26294	0.672134	0.700973	0.173973	1.105	0.663934	0.164781	0.787571	0.0408966	1.10281	0.818954	0.203255	0.633638	1.10385	0.779444	1.32737	2.19345
-0.9517	1.0132																	1	0.480154	1	0.875197	0.22442	0.107756	1.49343	0.158768	0.724614	0.864153	1.58507	0.451	0.0268411	0.885281	0.67676	0.324949	1.31456	0.527344	0.768261	0.652584	1.46149	0.446412	0.150103	0.0720726	0.214346	0.931237	0.518706	0.587019	0.249059	1.20072	1.42347	1.60235
0	0																	1	0.673513	0.0927595	1.73599	1.10136	1.03799	0.984009	0.341477	0.295574	0.102572	0.118502	0.0411233	1.02493	0.355679	0.887232	0.865908	1.30419	0.54371	0.55111	0.810034	0.720181	0.717613	1.24948	0.565953	1.38162	0.705762	0.335319	0.116364	1.14265	0.705738	1.4988	0.137607
-0.41	0.1316																	1	1.49996	1.99987	0.000167394	2	1.49987	0.000125543	0.499791	4.18336e-05	1	0.999916	0.999916	8.36952e-05	8.36952e-05	7.00548e-09	7.00548e-09	5.8642e-13	1	0.999916	0.999916	8.36952e-05	8.36952e-05	1	0.999916	1.5	1.49979	0.749958	1.99994	0.749916	6.27697e-05	0.375126	2.37509
-0.4578	0.5711																	1	1	1	1	0.000281265	1.49972	0.000421818	1.49972	1.25035	1.24958	0.000351462	0.749719	0.000210869	9.8854e-08	1	0.999719	0.000281186	1.49986	0.499719	1.49944	0.000140553	0.000421739	1.1862e-07	1	0.999719	0.999719	0.000281186	1.00014	1.99972	1.99944	2.99958	1.0007
-0.3078	0.9759																	1	1.99997	1.99994	1	1.00003	2.86122e-05	1.49996	0.5	1.43057e-05	0.250043	0.250036	1.87498	1.87492	0.124975	5.3644e-05	3.57571e-06	1.53483e-09	1	0.999971	1.5	1.49993	4.29151e-05	0.750007	1.24997	3.57634e-05	0.749986	1.00001	0.999982	0.999961	2.86109e-05	1.99997	2
-0.7777	0.7418																	1	1.6013	0.398703	0.638442	1.04779	1.58224	0.1624	0.575912	0.0647491	1.12772	0.652277	0.260065	0.448475	0.103689	0.178808	0.0712914	0.965118	1.61521	0.643987	1.74324	0.311424	0.298507	0.124165	0.91574	0.669647	1.43356	0.595008	0.261861	0.104405	0.237231	1.90542	0.759694
-0.8211	0.6883																	1	1	0.367362	1.1162	0.338791	0.124459	1.44341	0.0720512	0.553047	1.21732	1.41177	0.516793	0.445945	0.823163	0.710614	0.684588	0.261053	0.251491	0.0923884	0.0959009	0.03394	1.02385	0.612496	0.569867	0.585527	1.60544	0.800561	0.84301	0.553204	1.51532	0.556671	2.48341
-0.9358	0.6986																	1	1.34861	0.0597368	0.0180876	1.24305	0.376382	0.00547673	0.00165829	1.05673	1.68003	0.548538	1.30008	0.39365	1.0148	1.52704	0.757403	0.317855	0.0962428	0.229333	0.95071	1.71214	0.501734	0.461436	0.151919	0.907142	0.678469	0.205433	1.41719	0.215897	0.0653713	2.92588	0.452859
-1.0413	0.8888																	1	1	1	1	1.48081	0.500737	0.0192231	1.69315	0.242585	1.62742	0.00931275	1.03142	0.991464	1.4837	0.4974	1.38868	1.0362	0.943113	0.977329	0.963138	0.962369	0.963682	1.03697	0.960166	0.960216	0.963139	1.96303	0.924639	0.924641	0.0354966	2.0355	1.96025
-1.0803	0.7505																	1	0.00109929	1	0.00109929	1	0.998902	0.9989	0.00109808	0.00109808	1	0.998901	0.500001	1.49835	0.500549	0.00164712	0.000550248	1	0.00109929	0.999999	0.00109929	1.5	0.498353	0.000547834	0.250825	1.7489	1.12624	0.874448	1.56202	1.99828	0.436746	3.55886	1.99952
-1.1001	0.8121																	1	1.99872	0.00255024	0.999364	0.999364	0.00127512	1.49904	1.99809	1.49649	0.498409	0.000635935	0.00190942	2.43629e-06	8.1141e-07	1.0353e-09	3.10854e-09	1.32094e-12	1.66533e-15	3.96638e-12	0	1	1.99872	0.00255024	0.999997	0.00127593	1.5	0.0019139	0.5	1.5	1.00128	1.00192	0.499041
-1.0292	0.9563																	1	1	1	0.181365	0.0742358	1	0.030386	1.21088	0.702807	0.305927	0.287671	0.125221	0.0512552	1.06936	0.610675	0.24996	0.513906	1.15633	0.472674	0.612907	1.74913	0.0904329	0.0370158	1.24641	1.48982	0.62145	0.79335	1.67527	0.266563	0.362004	1.12864	1.48151
-0.9002	1.1106																	1	1	0.00153999	2.37156e-06	0.00153999	1	0.998461	1.5	1.49615	0.499229	0.998464	0.99923	1.49962	0.00230939	2	1.495	0.498842	0.00230228	0.999614	1.99846	0.997305	0.00153584	0.99654	2.36517e-06	0.00153466	2.36336e-06	3.64233e-09	1	0.99846	1.5	3.49615	1.74769
-1.1968	0.8721																	1	0.385752	1.4256	0.12433	0.0479604	1.50299	1.42022	1.45215	0.961319	1.14459	1.55847	0.601184	0.994336	0.383567	0.541848	0.209019	0.147962	0.0570766	0.0806295	0.031103	0.0220174	0.00849326	0.011998	0.00462827	1.00253	0.612526	0.57485	0.967117	1.48123	0.536772	2.20706	1.67954
-1.178	0.8955																	1	1	0.000463414	0.000463414	2.14753e-07	9.95195e-11	1	0.999537	1.5	0.000695121	2	1.49861	0.000694477	0.499537	3.21831e-07	0.999884	0.999421	0.999652	1.00046	1.99954	1.99907	0.999074	0.000462985	0.999074	0.000462985	2.14554e-07	1	1.99954	0.999073	0.000462985	1.49954	1.50023
-1.2712	0.9255																	1	0.687149	0.0556528	0.0208307	1.42995	1.27151	0.260361	0.557378	1.79137	0.674662	0.881576	0.804129	1.41846	0.586547	0.714427	0.798622	0.666562	0.249493	0.298922	0.111886	1.06763	0.626141	0.574635	0.234363	0.215085	0.915886	1.65719	0.376111	0.383327	0.140778	2.14348	1.5725
-0.9174	1.1793																	1	0.000551392	1	0.999724	0.999725	1.49986	0.499862	0.25062	1.74897	1.12586	0.874483	0.437621	1.56166	1.21936	0.000672346	0.781499	1.2185	0.000430912	0.000671871	2.37601e-07	3.70464e-07	1.31011e-10	7.22755e-14	2.04271e-10	1.12577e-13	1	1.99945	1.9989	0.998898	0.998898	1.99945	2.00055
-1.0069	1.158																	1	0.000282383	1	0.999859	0.999859	0.999576	0.000282263	1.00014	0.999576	0.999859	1.00028	0.999717	0.999718	0.000282303	0.000282303	7.97176e-08	2.25109e-11	1	0.999718	0.999718	1.00028	1.99972	0.999435	1.49986	1.99958	1.99944	1.49901	0.499859	1.00028	0.999859	1.99972	2.49951
-0.9611	1.227																	Fig 1l
-1.0254	1.1651																	AbsPE sorted per block
-1.0082	1.3325																	1.99756	1.71821	1.25487	1.13024	1.02281	0.939148	0.885362	0.832343	0.76103	0.701727	0.672797	0.64011	0.606749	0.562299	0.504922	0.475033	0.388814	0.356659	0.281757	0.257991	0.199536	0.154455	0.0989227	0.0796022	0.0569493	0.0444879	0.0366336	0.0307785	0.0260769	0.0236145	0.0296399	0.0338241
-1.0543	1.0193																	2.00739	1.60615	1.47097	1.34875	1.26995	1.20436	1.128	1.07904	1.05365	0.996057	0.945541	0.884818	0.822174	0.780698	0.697236	0.667322	0.62317	0.583196	0.518222	0.455148	0.380684	0.32808	0.272422	0.231179	0.187069	0.14979	0.125596	0.108397	0.0776748	0.0546178	0.0478459	0.0664661
-0.9151	1.0836																	2.15061	1.7858	1.64726	1.56293	1.47553	1.38285	1.32026	1.28222	1.18601	1.11173	1.03641	0.980488	0.936252	0.888957	0.845165	0.797082	0.72524	0.637529	0.578895	0.518317	0.432694	0.375258	0.341269	0.287316	0.238279	0.205868	0.167819	0.14153	0.0925851	0.0560428	0.0678473	0.10709
-0.9671	1.1236																	1.94232	1.70465	1.49923	1.4204	1.36006	1.27518	1.22155	1.17262	1.12697	1.08758	1.00389	0.951295	0.874635	0.833763	0.789471	0.757965	0.720635	0.581125	0.522315	0.44312	0.359622	0.31057	0.261915	0.209255	0.176274	0.143713	0.116576	0.0952122	0.0682836	0.0595035	0.0670212	0.0877429
-1.2225	0.7754																	1.8879	1.35409	1.17823	1.0171	0.930591	0.867168	0.807545	0.720534	0.689107	0.644586	0.605712	0.557027	0.527669	0.499811	0.470483	0.440616	0.390633	0.361232	0.325638	0.270374	0.211932	0.168157	0.121938	0.104235	0.0933983	0.0722231	0.0608546	0.0513209	0.0446737	0.0395827	0.0337196	0.0362496
-1.0465	0.979																	2.1354	1.74088	1.58824	1.41545	1.31425	1.23516	1.14065	1.05204	1.00797	0.968978	0.921784	0.884538	0.812062	0.775351	0.749193	0.703391	0.658896	0.606513	0.539686	0.442641	0.378062	0.284053	0.235176	0.207502	0.172182	0.144987	0.112147	0.0754306	0.0596514	0.0416397	0.0670695	0.0789627
-1.0222	1.0364																	2.16716	1.80382	1.53282	1.45491	1.34755	1.28695	1.24423	1.19044	1.154	1.09685	0.999383	0.942832	0.879203	0.835245	0.796292	0.73363	0.701842	0.635811	0.580913	0.482275	0.396428	0.349257	0.286558	0.250836	0.224786	0.162949	0.122336	0.0866814	0.054628	0.0376648	0.0410333	0.0560751
-0.9071	1.088																	2.13373	1.79558	1.50301	1.40161	1.31646	1.2785	1.21306	1.15729	1.09052	1.03562	0.954911	0.89752	0.857842	0.812697	0.761287	0.716266	0.638792	0.573102	0.500416	0.455195	0.407862	0.329098	0.288044	0.225463	0.191664	0.161066	0.122285	0.0985878	0.0683198	0.0464886	0.0549109	0.0742909
-1.1457	0.8718
-1.134	0.9074
-1.0124	0.9921
-0.9196	0.9144
-0.1517	0.442
0.2849	-0.1249
0.3725	-0.6166
0.3402	-1.0111
0.7135	-0.755
0.7264	-0.9827
0.9441	-0.6936
1.091	-0.8783
1.0283	-1.0303
1.111	-0.987
0.962	-1.052
0.7084	-1.0891
0.9448	-0.8767
1.1366	-0.9609
1.1123	-0.8488
0.9884	-0.9001
1.0777	-0.9842
1.0752	-0.863
0.8869	-0.9981
0.8922	-0.9381
0.9002	-0.8937
0.9375	-1.0319
0.9926	-1.0078
0.7772	-1.1203
0.7735	-1.0325
0.9512	-0.9219
0.9517	-1.026
0.9929	-1.0415
1.0448	-0.9924
0	0
0.4864	0.5694
0.8033	0.8354
0.8888	0.8968
0.8646	0.876
0.9196	0.9242
0.9353	0.9511
0.9437	0.9494
0.9618	0.9689
0.971	0.979
0.9771	0.9801
0.9804	0.9807
0.9882	0.9857
0.9913	0.9885
0.9931	0.9911
0.9949	0.9934
0.9961	0.9939
0.9964	0.9952
0.9963	0.996
0.9972	0.9969
0.9977	0.9976
0.998	0.9982
0.9984	0.9986
0.9989	0.9989
0.9988	0.9991
0.9991	0.9991
0.9992	0.9992
0.9993	0.9993
0.9994	0.9994
0.9994	0.9995
0.9995	0.9996
0.083	-0.0581
-0.357	-0.6788
-0.7265	-0.7993
-0.7694	-0.8242
-0.9082	-0.88
-0.9208	-0.9201
-0.9113	-0.9244
-0.9238	-0.9137
-0.9551	-0.9375
-0.962	-0.9337
-0.9808	-0.9431
-0.9899	-0.9582
-0.9935	-0.9621
-0.9968	-0.9655
-0.9967	-0.9729
-0.999	-0.9752
-1.0001	-0.9794
-1.0018	-0.9789
-1.0032	-0.9821
-1.0055	-0.9842
-1.0066	-0.987
-1.0082	-0.9898
-1.0057	-0.9914
-1.0038	-0.991
-1.004	-0.9935
-1.0042	-0.9935
-1.0036	-0.9938
-1.0036	-0.9954
-1.0037	-0.996
0	0
-0.4437	-0.7403
-0.7995	-0.9837
-0.9023	-1.0062
-0.9311	-1.0053
-0.9944	-0.9854
-0.9869	-1.0079
-0.9934	-1.0057
-0.9985	-0.9914
-1.0021	-1.001
-0.994	-0.9986
-1.0014	-0.9985
-1.0048	-0.999
-1.0014	-0.9973
-0.9989	-1.0014
-0.9987	-1.0008
-0.9995	-1.0006
-0.9999	-1.0006
-0.9998	-1.0005
-1	-1.0004
-1	-1.0003
-1	-1.0001
-0.9999	-1.0001
-1	-1.0001
-1	-1
-1	-1
-1	-1
-1	-1
-1	-1
-1	-1
-1	-1
0.1053	0.1821
0.5656	0.7707
0.9103	0.9873
1.0052	0.9935
0.9378	0.9627
0.977	1.0159
0.9749	1.0008
0.9991	1.0057
0.9997	0.9919
1.0012	0.9948
1.0049	0.9995
1.0046	0.9965
1.0047	0.996
1.0009	0.996
1.001	0.9988
1.001	0.9988
1.0013	0.9998
1.0003	0.9996
1.0004	0.9996
1.0001	0.9996
1.0002	0.9997
1.0002	0.9999
1.0003	1
1.0001	1
1	1
1	1
1	1
1	1
1	1
0	0
0.4777	0.144
0.6254	0.4074
0.766	0.0528
0.9934	0.0372
1.1419	-0.0014
1.1791	0.1402
1.0187	0.1398
0.8788	0.1737
0.9868	0.6274
0.9208	0.1668
1.1035	0.1383
1.0016	-0.0627
0.8914	-0.0095
0.9622	0.1654
0.9753	0.182
1.0085	0.2077
1.0608	0.0045
1.0267	-0.0196
0.8143	0.0917
0.8786	0.1203
1.0509	0.0583
1.0001	-0.189
0.9167	0.0946
0.8684	0.1331
0.9807	-0.0655
1.0395	-0.0156
0.9077	-0.0747
1.011	-0.129
1.0633	0.1742
1.0094	0.4114
0.0463	0.3261
-0.538	-0.0883
-0.7706	-0.1789
-0.7541	-0.0066
-0.7739	-0.121
-0.8005	-0.0482
-0.8061	0.0148
-0.8126	-0.0462
-1.0086	-0.3337
-0.9515	0.0111
-1.0949	-0.169
-1.125	-0.1145
-1.2205	-0.3104
-1.0886	-0.3795
-0.9083	-0.2495
-0.8168	0.0088
-0.9552	-0.0927
-0.9059	0.0161
-0.6741	0.2175
-0.8267	0.3848
-0.8687	0.2591
-0.9032	0.1452
-0.8917	0.1137
-0.9506	0.1235
-0.9984	0.1375
-1.0831	0.1395
-1.095	-0.1451
-1.233	-0.1037
-1.1562	-0.2144
0	0
-0.4952	-0.0235
-0.8593	-0.0298
-0.9623	-0.1081
-1.0495	-0.1716
-0.9776	-0.2886
-0.993	-0.325
-0.7601	-0.0415
-0.82	0.0149
-0.9819	-0.0705
-1.0609	-0.1876
-1.1081	-0.1155
-0.9409	-0.2565
-1.0714	-0.1179
-0.9971	-0.1167
-0.959	0.0909
-0.9279	0.1571
-0.8988	0.1798
-1.1631	-0.0616
-0.9026	0.0084
-0.983	-0.1476
-0.9551	-0.1763
-0.9129	0.1804
-1.0741	0.043
-0.8494	0.1851
-0.9408	-0.1166
-0.9071	0.2069
-1.147	0.047
-1.2155	-0.1747
-1.0288	-0.2221
-0.9774	-0.3848
-0.0428	-0.1368
0.3783	-0.3113
0.63	0.1412
0.7892	0.4324
0.8304	0.1359
0.955	-0.1735
0.8312	-0.2713
0.8192	0.0937
0.8111	0.2541
0.8737	0.0859
0.5776	-0.1729
0.5218	-0.1765
0.757	0.2364
0.8385	0.1145
0.8003	0.1429
0.8927	-0.0535
0.8877	-0.0524
0.7049	-0.2231
0.8614	-0.2101
0.7971	-0.3458
0.7863	-0.053
0.8416	0.0209
0.9304	0.0403
0.9231	0.0154
0.9545	0.1047
0.9181	-0.1271
1.0923	0.0826
0.8247	-0.1174
0.9486	-0.1466
0	0
0.1213	-0.2095
0.2146	-0.3494
0.4248	-0.2488
0.5137	0.0192
0.3515	-0.0567
0.2087	-0.1053
0.1702	-0.007
0.233	-0.0403
0.1564	0.1303
-0.1349	0.1547
-0.1989	-0.0607
-0.1919	-0.1871
-0.096	-0.0685
-0.1032	-0.165
0.1532	0.247
0.079	0.0828
0.0782	0.2498
0.1826	0.384
0.0602	0.2711
-0.1105	0.0118
-0.0759	0.198
-0.2277	0.0768
-0.1221	0.252
-0.0931	-0.0695
-0.1671	-0.1031
-0.0057	0.1248
-0.0371	0.1811
-0.1018	-0.1102
-0.1327	-0.1573
-0.2869	-0.184
-0.4378	0.0886
-0.4733	0.2949
-0.3383	0.2136
-0.1722	0.3973
-0.2042	0.3667
-0.1786	0.4195
-0.1001	0.3113
-0.3037	0.0029
-0.2496	0.053
-0.08	-0.2371
-0.2262	-0.3264
-0.3464	-0.4088
0.1294	-0.3157
0.1772	-0.2626
0.1141	-0.3578
0.2752	-0.2087
0.3979	-0.2026
0.2051	-0.144
-0.0803	-0.3232
0.0907	-0.1778
0.2304	-0.0039
0.2341	0.0425
-0.0156	0.0184
0.1143	-0.1078
0.1596	-0.0085
0.2529	0.0079
0.0109	0.0331
-0.034	-0.264
0.0559	-0.2425
0	0
-0.2338	0.2382
-0.3158	0.0347
-0.3351	0.181
-0.2796	0.2925
-0.3866	0.2194
-0.1997	0.226
-0.0577	0.221
-0.1431	0.0005
-0.2002	0.0465
-0.0444	0.1122
-0.0254	-0.039
0.3213	-0.1711
0.2264	-0.0538
0.3388	-0.1319
0.2796	-0.257
0.1128	-0.1179
-0.0417	-0.1039
0.0878	-0.0937
0.0212	-0.1388
0.3242	0.1007
0.2855	-0.0077
0.2264	0.0176
0.0852	-0.0087
0.1208	-0.0776
0.232	-0.215
0.1197	-0.3558
0.171	-0.2924
0.2568	-0.1935
0.0098	-0.2284
-0.0828	-0.2237
0.1856	-0.4329
0.4142	-0.4934
0.6448	-0.1821
0.6468	-0.0865
0.5072	-0.3619
0.2295	-0.3156
0.2773	-0.1067
0.0015	-0.4869
0.005	-0.2189
0.0324	-0.0589
0.0972	-0.1954
-0.0867	-0.3403
-0.1543	-0.1366
-0.1469	0.041
-0.1164	-0.011
-0.0984	0.0132
0.0148	-0.0011
-0.0118	-0.0059
-0.2889	0.0422
-0.1144	0.3639
-0.2885	0.1093
-0.2011	0.251
-0.1601	0.2329
-0.0722	0.3783
-0.075	0.5374
0.1269	0.5301
-0.0699	0.4896
0.0227	0.3976
-0.0399	0.3122
[truncated: 448 more columns]

## Sheet: Fig2
Fig 2b
ERP PE+
0.0149181	0.0260047	0.036329	0.0482343	0.0639891	0.0849121	0.110671	0.139084	0.166567	0.189089	0.203302	0.207448	0.201782	0.188388	0.170493	0.151547	0.134368	0.120564	0.110378	0.102925	0.0967517	0.09052	0.0835845	0.0762604	0.0696489	0.0650699	0.0633493	0.0643085	0.0667122	0.0686891	0.0684178	0.0647949	0.0578511	0.0487866	0.0396059	0.0324534	0.0288645	0.0292144	0.0326149	0.0373343	0.0415678	0.0442306	0.0454443	0.0465012	0.0492823	0.0553406	0.065022	0.0769777	0.0882598	0.0949874
-0.199186	-0.182279	-0.150969	-0.111028	-0.0693047	-0.0326202	-0.00667206	0.00493161	0.00129915	-0.0156624	-0.0417778	-0.0716011	-0.0995598	-0.120888	-0.132154	-0.131392	-0.118007	-0.0926048	-0.0568417	-0.0132468	0.0350768	0.0848725	0.133173	0.177638	0.216708	0.249566	0.275924	0.295759	0.309107	0.31594	0.316136	0.309578	0.296377	0.277134	0.25307	0.225878	0.197289	0.168549	0.140049	0.111292	0.08122	0.0487665	0.0134098	-0.0244871	-0.0636505	-0.102131	-0.137695	-0.168309	-0.192643	-0.210403
-0.07849	-0.121017	-0.165994	-0.2059	-0.234521	-0.248313	-0.247001	-0.233307	-0.212023	-0.188719	-0.16846	-0.154805	-0.149325	-0.151674	-0.160102	-0.172138	-0.185248	-0.197276	-0.206625	-0.21218	-0.21315	-0.209013	-0.199645	-0.18553	-0.167816	-0.148064	-0.127744	-0.107729	-0.0880177	-0.0678195	-0.0459686	-0.0215506	0.00549524	0.0340564	0.0619613	0.0864978	0.105105	0.115929	0.118086	0.111679	0.0977349	0.0781388	0.0555559	0.0332726	0.0148874	0.00382072	0.00268125	0.012628	0.0329533	0.0610879
0.432489	0.414907	0.39295	0.366609	0.337017	0.305998	0.275428	0.246693	0.220392	0.196305	0.173572	0.151054	0.127819	0.103612	0.079138	0.055981	0.0361639	0.0215055	0.0130413	0.0107294	0.0134975	0.0195119	0.0264922	0.0319888	0.03363	0.0293201	0.0173919	-0.00321297	-0.032672	-0.0699541	-0.112587	-0.156711	-0.197552	-0.230238	-0.250759	-0.256785	-0.248111	-0.226569	-0.19541	-0.158371	-0.118814	-0.0792682	-0.0414894	-0.00683549	0.0233824	0.0477987	0.0651363	0.0744261	0.0751983	0.0676452
0.0711399	0.0342661	-0.0190158	-0.078494	-0.13185	-0.167754	-0.178757	-0.162961	-0.124037	-0.0699623	-0.0111619	0.0415194	0.0788379	0.0947888	0.0875275	0.0595614	0.0171427	-0.0313634	-0.077865	-0.116686	-0.145494	-0.164782	-0.176424	-0.182211	-0.183071	-0.17915	-0.17051	-0.157909	-0.143234	-0.12929	-0.118926	-0.113762	-0.113113	-0.113818	-0.111355	-0.101781	-0.0836242	-0.0589815	-0.0334412	-0.0146379	-0.00971009	-0.0226077	-0.0524013	-0.0932799	-0.136171	-0.171241	-0.190265	-0.188087	-0.163038	-0.116676
0.280702	0.252211	0.221865	0.191668	0.163425	0.13865	0.118573	0.104094	0.0956286	0.0928665	0.0945468	0.0983314	0.100893	0.0982922	0.0866379	0.0629141	0.0257503	-0.0240557	-0.0833966	-0.147185	-0.209167	-0.263059	-0.303727	-0.328099	-0.335558	-0.32778	-0.30809	-0.280523	-0.248773	-0.215302	-0.180927	-0.145054	-0.106431	-0.0641133	-0.0182623	0.0295318	0.0764304	0.118881	0.153296	0.176745	0.187529	0.18547	0.17183	0.148914	0.119555	0.0866523	0.05287	0.0204829	-0.008677	-0.0332622
0.139034	0.111889	0.081282	0.0502559	0.0206855	-0.00669733	-0.0319335	-0.0553309	-0.0770682	-0.0970866	-0.115295	-0.131941	-0.147904	-0.164681	-0.184011	-0.207231	-0.234635	-0.265077	-0.296018	-0.324035	-0.345665	-0.358307	-0.360886	-0.354015	-0.339609	-0.320038	-0.297144	-0.271499	-0.242206	-0.207347	-0.164931	-0.114004	-0.055524	0.0073276	0.0695085	0.125081	0.168528	0.196042	0.206361	0.200896	0.183172	0.157826	0.129515	0.102101	0.0783173	0.0599032	0.048018	0.0436309	0.0476642	0.0608126
-0.300999	-0.247025	-0.195401	-0.146632	-0.100806	-0.057519	-0.0159478	0.0248677	0.0655326	0.105711	0.143684	0.176315	0.199519	0.209116	0.201765	0.175743	0.131411	0.0713305	8.41371e-06	-0.0766981	-0.152412	-0.221168	-0.278294	-0.321106	-0.349201	-0.364163	-0.368731	-0.365691	-0.35691	-0.342894	-0.323029	-0.296369	-0.262558	-0.222507	-0.178588	-0.134253	-0.0931533	-0.0579891	-0.0295175	-0.00617455	0.0154242	0.0392417	0.0683084	0.103515	0.143149	0.183316	0.219009	0.245465	0.259423	0.259972
0.0153369	0.0152431	0.0262123	0.044999	0.0672223	0.0888022	0.107068	0.121229	0.132143	0.141502	0.150721	0.159933	0.167564	0.170703	0.166166	0.151869	0.127959	0.0972346	0.0646412	0.0360126	0.0164478	0.00885691	0.0131505	0.0263019	0.0431921	0.0579076	0.0650736	0.0608753	0.0436093	0.0137713	-0.0262823	-0.0730416	-0.122747	-0.1722	-0.219219	-0.262656	-0.302079	-0.337316	-0.368101	-0.393968	-0.414354	-0.428784	-0.437011	-0.439065	-0.435162	-0.425501	-0.410061	-0.38851	-0.360291	-0.324865
0.231571	0.159845	0.0768631	-0.0103428	-0.0938167	-0.166547	-0.223894	-0.264216	-0.288628	-0.300017	-0.301688	-0.29614	-0.284426	-0.266257	-0.24069	-0.207025	-0.165586	-0.118129	-0.0677935	-0.0185732	0.0256107	0.0620245	0.0900376	0.111429	0.129854	0.149615	0.174204	0.20522	0.242072	0.282451	0.323258	0.361541	0.395078	0.422459	0.442778	0.455199	0.458664	0.451957	0.434102	0.404914	0.365401	0.317852	0.265495	0.21183	0.159892	0.111709	0.0681437	0.029173	-0.00559352	-0.0364741
0.0675151	0.0959884	0.119852	0.135152	0.13966	0.133159	0.117161	0.0942418	0.0672909	0.0389289	0.0112123	-0.0143572	-0.0365905	-0.0542795	-0.0659696	-0.0700114	-0.0649655	-0.0502443	-0.0266836	0.00328176	0.0359606	0.067157	0.0931073	0.111305	0.120913	0.122604	0.117909	0.108367	0.0948557	0.0773917	0.0554638	0.0287568	-0.00203084	-0.0346589	-0.0654252	-0.0899383	-0.104353	-0.106609	-0.0971873	-0.0791239	-0.0572418	-0.0368484	-0.022293	-0.0158336	-0.0171596	-0.0237366	-0.0318881	-0.0382424	-0.0409654	-0.0402838
0.06269	0.0634806	0.0596664	0.0566505	0.0588129	0.0673678	0.0795167	0.0894073	0.0905634	0.0788031	0.0544719	0.0230475	-0.00622837	-0.0232244	-0.0202279	0.00546847	0.0505027	0.106211	0.16102	0.203753	0.226782	0.228002	0.210984	0.183266	0.153507	0.128639	0.112073	0.103366	0.0991732	0.0950384	0.0873623	0.0748363	0.0588071	0.0424565	0.0291579	0.0207084	0.0161995	0.0120646	0.00337378	-0.0140788	-0.0417285	-0.0771099	-0.114212	-0.145364	-0.164084	-0.167747	-0.158845	-0.144229	-0.132675	-0.131716
-0.171394	-0.119838	-0.0790185	-0.0502197	-0.0333581	-0.027133	-0.0292707	-0.0368437	-0.0466754	-0.0557901	-0.0618101	-0.06321	-0.0594165	-0.0508201	-0.0387554	-0.0254399	-0.013797	-0.0070909	-0.00836271	-0.0197495	-0.0418676	-0.0734755	-0.111562	-0.151854	-0.189606	-0.220461	-0.241174	-0.250018	-0.246871	-0.233071	-0.211129	-0.184292	-0.155985	-0.129198	-0.105973	-0.0871302	-0.0722465	-0.0598464	-0.0476922	-0.0331467	-0.013661	0.0125449	0.045678	0.0837074	0.12221	0.15502	0.175689	0.179343	0.164333	0.13315
-0.174566	-0.162935	-0.151554	-0.141258	-0.133558	-0.129739	-0.129906	-0.132451	-0.134283	-0.131827	-0.122392	-0.1053	-0.082262	-0.0568355	-0.033137	-0.0142622	-0.00111244	0.00783025	0.0157021	0.0258016	0.0400981	0.0583202	0.0779361	0.094987	0.105525	0.107205	0.100403	0.0883895	0.0764988	0.0705071	0.0746843	0.0902096	0.114602	0.142407	0.166901	0.182199	0.184955	0.175065	0.155224	0.129587	0.102103	0.0751957	0.0492037	0.0226959	-0.00649506	-0.0398766	-0.0771786	-0.116092	-0.152971	-0.18412
-0.0227472	-0.0504868	-0.07842	-0.10602	-0.132094	-0.154701	-0.171377	-0.179646	-0.1777	-0.164984	-0.14253	-0.112951	-0.0801187	-0.0486412	-0.0232151	-0.0078426	-0.0049437	-0.0145346	-0.0337554	-0.0570882	-0.0774759	-0.0881518	-0.0845657	-0.0656552	-0.0338991	0.00590522	0.0485283	0.0899432	0.128085	0.162631	0.194076	0.222563	0.246967	0.264701	0.272427	0.267401	0.248854	0.218787	0.181816	0.144021	0.11112	0.0866862	0.071137	0.0619224	0.0548289	0.0458544	0.0328641	0.0163521	-0.000930017	-0.0152312
0.00244662	-0.00324675	-0.00415332	-0.00291108	-0.0028145	-0.0065742	-0.0151104	-0.0269912	-0.0389504	-0.0473272	-0.0496701	-0.0457155	-0.0374276	-0.0282938	-0.0222959	-0.0228838	-0.0321482	-0.0502933	-0.0754404	-0.103846	-0.13059	-0.15065	-0.160158	-0.157483	-0.143702	-0.122191	-0.0974871	-0.0739626	-0.0548699	-0.0420917	-0.0365503	-0.0388507	-0.0495305	-0.0686169	-0.094831	-0.1251	-0.154764	-0.178397	-0.1909	-0.188553	-0.169827	-0.135749	-0.089691	-0.0366392	0.0178072	0.0683803	0.110826	0.142302	0.16162	0.169419
0.216353	0.237039	0.248314	0.247958	0.236549	0.217715	0.197286	0.181527	0.175103	0.179523	0.192577	0.208912	0.221561	0.224045	0.212471	0.186959	0.151856	0.114579	0.0833541	0.0645709	0.0606721	0.0693564	0.0843823	0.0976815	0.102014	0.0931924	0.071128	0.0394615	0.0040436	-0.0291381	-0.055861	-0.0747753	-0.0873866	-0.0969636	-0.10679	-0.118447	-0.130878	-0.140692	-0.14355	-0.135989	-0.116895	-0.0880607	-0.0536624	-0.0189123	0.011567	0.0350668	0.0513343	0.062121	0.0699115	0.0763787
0.116741	0.117047	0.109545	0.0994523	0.0930595	0.0953479	0.107968	0.128361	0.150422	0.166569	0.17045	0.159245	0.134675	0.102398	0.0700515	0.0446709	0.030383	0.0272088	0.0313925	0.0370779	0.0386607	0.0329088	0.0200384	0.00335623	-0.012338	-0.02289	-0.0265648	-0.0247251	-0.0211538	-0.0203277	-0.0253653	-0.0364925	-0.0506581	-0.0624861	-0.0662215	-0.0579395	-0.0371896	-0.00747549	0.0245899	0.0511796	0.0655923	0.064264	0.0477699	0.0204794	-0.0109861	-0.0399156	-0.061518	-0.0740897	-0.0789815	-0.0794665
0.0168301	-0.00123331	-0.0166865	-0.0306456	-0.0449355	-0.0610828	-0.0793624	-0.098451	-0.115915	-0.129177	-0.136334	-0.136501	-0.129726	-0.116709	-0.0984906	-0.0763094	-0.0517388	-0.0269271	-0.00455487	0.0126613	0.0227313	0.0250337	0.0204974	0.0112984	0.00034091	-0.009252	-0.0145997	-0.013489	-0.00476236	0.0113625	0.0331747	0.0577214	0.0814411	0.10099	0.113974	0.119346	0.117405	0.10943	0.0970896	0.0818638	0.0647425	0.0462709	0.0268735	0.00731252	-0.0109335	-0.0256302	-0.0342497	-0.0348072	-0.0267089	-0.0112308
0.120806	0.1067	0.0879055	0.0691506	0.0556065	0.0509141	0.0556521	0.0668562	0.0788452	0.0850897	0.0804246	0.0627992	0.0339432	-0.00129561	-0.0366677	-0.0666154	-0.0879719	-0.100653	-0.107099	-0.110704	-0.113908	-0.11675	-0.116532	-0.108783	-0.0891275	-0.0552911	-0.0084339	0.0466685	0.102642	0.151373	0.186119	0.20319	0.20269	0.188072	0.1647	0.137922	0.111341	0.0859459	0.0604534	0.032677	0.00129761	-0.0327409	-0.0658736	-0.0928137	-0.108367	-0.109444	-0.0964623	-0.0735446	-0.0473583	-0.0250224
0.184975	0.173684	0.159654	0.146547	0.137721	0.13549	0.140699	0.152637	0.16918	0.187134	0.202824	0.21286	0.214812	0.207598	0.191537	0.168153	0.139823	0.109331	0.079421	0.0524212	0.0298796	0.012236	-0.00134631	-0.0128754	-0.025179	-0.0414145	-0.0645162	-0.0966012	-0.138408	-0.188917	-0.24531	-0.303335	-0.35802	-0.404572	-0.439202	-0.459649	-0.465343	-0.457282	-0.437731	-0.409822	-0.377052	-0.342776	-0.309848	-0.280506	-0.256376	-0.238349	-0.226317	-0.218992	-0.214024	-0.208426
-0.0452429	-0.0368905	-0.0135267	0.0220195	0.0643202	0.106639	0.142614	0.167856	0.181031	0.184135	0.181852	0.180131	0.184299	0.197277	0.21853	0.244164	0.26817	0.284309	0.287991	0.277483	0.254123	0.221584	0.184638	0.147964	0.115377	0.0895022	0.0716885	0.0619548	0.0589353	0.0598601	0.0606544	0.056242	0.0411985	0.0108738	-0.0371844	-0.102011	-0.178759	-0.25927	-0.333596	-0.392044	-0.427172	-0.43523	-0.416763	-0.376275	-0.321078	-0.259673	-0.200134	-0.14885	-0.109864	-0.0847727
-0.358675	-0.374082	-0.375198	-0.362974	-0.339656	-0.308452	-0.273083	-0.237259	-0.204183	-0.176195	-0.154539	-0.139258	-0.1292	-0.122165	-0.115046	-0.103901	-0.0841793	-0.0515012	-0.00305859	0.0608348	0.135834	0.213893	0.284873	0.338926	0.368866	0.37176	0.349288	0.306904	0.252135	0.1926	0.134412	0.0814376	0.0354216	-0.00329249	-0.0348763	-0.0593483	-0.0763609	-0.0854931	-0.0868935	-0.0819554	-0.0736502	-0.06623	-0.0642585	-0.0711987	-0.0879882	-0.112201	-0.138368	-0.159617	-0.170078	-0.167081
0.0747581	0.0686864	0.061114	0.0524613	0.0449717	0.0419381	0.0463142	0.0592255	0.0790224	0.101397	0.120633	0.131525	0.131274	0.120617	0.103732	0.0868201	0.0758707	0.0744857	0.0826047	0.0965725	0.110487	0.118321	0.116026	0.102861	0.0815248	0.0571584	0.0355552	0.0211448	0.0154137	0.0163771	0.0193856	0.0190244	0.011386	-0.0042102	-0.0248037	-0.0448854	-0.0585346	-0.0617127	-0.0538109	-0.0379028	-0.0197263	-0.00586713	-0.00176948	-0.0101603	-0.0303619	-0.0587104	-0.0899163	-0.118877	-0.142281	-0.159381
-0.146669	-0.142222	-0.138906	-0.137553	-0.138482	-0.141339	-0.145124	-0.148417	-0.149761	-0.148028	-0.142671	-0.133801	-0.122139	-0.108863	-0.0953585	-0.0829111	-0.072404	-0.0640984	-0.0574959	-0.0513051	-0.0435733	-0.0320101	-0.0144772	0.0104062	0.0426628	0.0806016	0.120955	0.159583	0.192512	0.216891	0.231511	0.236809	0.234453	0.22669	0.215629	0.202623	0.187898	0.170521	0.148713	0.120432	0.084126	0.0394399	-0.0123409	-0.0682916	-0.12434	-0.176134	-0.220004	-0.253714	-0.27678	-0.290328
0.191743	0.186776	0.176427	0.164041	0.153158	0.146722	0.146408	0.152199	0.162292	0.173396	0.181473	0.182798	0.175067	0.158159	0.134267	0.107289	0.0816769	0.0611441	0.0477253	0.0414785	0.0408236	0.0432822	0.0463007	0.0478592	0.046703	0.0422234	0.0341317	0.0221171	0.00566484	-0.0158538	-0.0428275	-0.0749182	-0.110635	-0.147179	-0.180729	-0.207202	-0.223309	-0.22757	-0.220916	-0.206648	-0.189674	-0.175226	-0.167425	-0.168197	-0.176916	-0.190905	-0.206538	-0.220475	-0.230573	-0.236225
0.0436286	0.0513129	0.0626513	0.0803613	0.10603	0.139461	0.178569	0.219907	0.259616	0.294444	0.322438	0.343169	0.357441	0.366697	0.372311	0.375011	0.374601	0.370154	0.360624	0.345621	0.325906	0.303341	0.280268	0.258638	0.239197	0.221057	0.201865	0.17855	0.148414	0.110198	0.0647723	0.0151603	-0.0342534	-0.0791263	-0.116648	-0.146461	-0.170567	-0.192272	-0.214699	-0.239508	-0.266291	-0.292779	-0.315801	-0.332607	-0.342033	-0.344986	-0.344092	-0.342707	-0.343707	-0.348422
-0.0105895	0.0280734	0.0577712	0.0708372	0.0647422	0.042549	0.0114541	-0.019897	-0.0442419	-0.0577236	-0.0605411	-0.0561572	-0.0494944	-0.0448912	-0.0446088	-0.0483925	-0.0541645	-0.0594839	-0.0631069	-0.0659525	-0.0710327	-0.0823349	-0.103089	-0.134082	-0.172684	-0.212987	-0.247108	-0.267263	-0.267947	-0.247419	-0.207983	-0.154947	-0.0947233	-0.032915	0.0267773	0.0824155	0.132678	0.175406	0.206614	0.220546	0.210913	0.173032	0.106163	0.0151289	-0.0894865	-0.192865	-0.278916	-0.33393	-0.349885	-0.32637
0.0529775	0.0334648	0.0211253	0.013731	0.00792794	0.000991746	-0.00774286	-0.0164565	-0.0216064	-0.0195692	-0.00849435	0.0104361	0.0329398	0.0528771	0.064361	0.063897	0.0517096	0.031771	0.010546	-0.00504421	-0.00967189	-0.00100925	0.0198266	0.0488007	0.0802588	0.108608	0.129859	0.14255	0.147819	0.148608	0.148258	0.149043	0.151224	0.153082	0.15192	0.145534	0.133415	0.117136	0.0997885	0.0847759	0.074507	0.0695021	0.0681871	0.0673536	0.0630901	0.0519552	0.032122	0.00413849	-0.0290415	-0.0629155
-0.158391	-0.186766	-0.20848	-0.225344	-0.239244	-0.251402	-0.262061	-0.270645	-0.276311	-0.278607	-0.277859	-0.275029	-0.271142	-0.266596	-0.260639	-0.251238	-0.235534	-0.210811	-0.175648	-0.130817	-0.079507	-0.0266628	0.0223194	0.0630064	0.0929704	0.112215	0.122937	0.128723	0.13348	0.140472	0.15178	0.168169	0.189245	0.213765	0.240043	0.266303	0.290874	0.312205	0.328773	0.339011	0.341343	0.334414	0.317534	0.29125	0.257757	0.22086	0.185311	0.155662	0.135015	0.124095
0.123544	0.112701	0.110319	0.118785	0.136447	0.158042	0.176403	0.184788	0.179	0.158601	0.126936	0.0900615	0.0549621	0.0275037	0.0106763	0.00371392	0.00255335	0.00155906	-0.00421405	-0.0172304	-0.0369074	-0.0604065	-0.0842899	-0.106162	-0.125487	-0.143264	-0.160876	-0.178701	-0.195145	-0.206537	-0.208016	-0.195108	-0.16537	-0.119478	-0.0613574	0.00265	0.0652879	0.120025	0.162313	0.190107	0.2036	0.204344	0.19419	0.174502	0.14598	0.109074	0.0646745	0.0146796	-0.0377749	-0.0884777
-0.186569	-0.165562	-0.146125	-0.128165	-0.110992	-0.0940202	-0.0773791	-0.062174	-0.0502367	-0.043469	-0.0430575	-0.0488933	-0.0594331	-0.072053	-0.083766	-0.0920546	-0.0955271	-0.0941651	-0.0890899	-0.0819639	-0.0742847	-0.0668427	-0.0595117	-0.0514108	-0.0413684	-0.0285377	-0.0129638	0.00411304	0.0204126	0.0332676	0.0405516	0.0414791	0.036929	0.0291784	0.021162	0.0155187	0.0137387	0.0157001	0.0197676	0.0234294	0.0242337	0.0206757	0.0127226	0.00181121	-0.00964682	-0.0190608	-0.02448	-0.0251657	-0.0217346	-0.015844
ERP PE-
0.00598967	0.0107593	0.019124	0.0282896	0.0359159	0.0402007	0.0399638	0.0347736	0.0250579	0.0121211	-0.00197794	-0.0146812	-0.0232752	-0.0252853	-0.0188994	-0.00338173	0.0206315	0.0510969	0.0848482	0.118131	0.147225	0.169015	0.181414	0.183649	0.176442	0.162039	0.143981	0.126466	0.113412	0.107482	0.109415	0.117836	0.129592	0.140483	0.146248	0.143561	0.13081	0.108452	0.0788355	0.045556	0.0125089	-0.0170499	-0.0411607	-0.0593998	-0.0727528	-0.0832156	-0.0932056	-0.10489	-0.11958	-0.137309
0.146788	0.145276	0.139788	0.13066	0.118728	0.105876	0.0951784	0.0904001	0.0949685	0.110776	0.137239	0.170985	0.206352	0.236569	0.255318	0.258193	0.243702	0.213493	0.171783	0.124179	0.0763471	0.0329215	-0.00308064	-0.0302932	-0.0486304	-0.0587665	-0.0617473	-0.0588927	-0.0519164	-0.0430488	-0.0349963	-0.0307098	-0.0330099	-0.0440962	-0.0649771	-0.0949307	-0.131207	-0.169219	-0.203351	-0.228243	-0.240159	-0.237939	-0.223203	-0.199777	-0.172548	-0.146176	-0.124102	-0.108129	-0.0985632	-0.0946713
0.0925302	0.101142	0.0956212	0.0739574	0.037319	-0.0101993	-0.0623816	-0.111985	-0.151915	-0.176348	-0.181646	-0.16694	-0.134246	-0.088022	-0.0341873	0.0211404	0.0727339	0.116766	0.150685	0.172744	0.181629	0.176445	0.15703	0.124286	0.0802425	0.027807	-0.029612	-0.0884082	-0.144908	-0.195384	-0.23611	-0.263611	-0.275119	-0.269103	-0.245733	-0.207117	-0.157255	-0.101694	-0.0469377	0.000367285	0.034372	0.0509445	0.0483734	0.0276546	-0.007738	-0.0525308	-0.100554	-0.145629	-0.182337	-0.206651
0.226155	0.218565	0.222112	0.235485	0.255099	0.276111	0.293841	0.305093	0.308884	0.306377	0.300123	0.292913	0.286654	0.281667	0.276673	0.269456	0.257914	0.241076	0.219721	0.196338	0.174343	0.156716	0.144567	0.136248	0.127428	0.112188	0.0848235	0.0417588	-0.0171022	-0.0880594	-0.164418	-0.238112	-0.301657	-0.349836	-0.380607	-0.394994	-0.396105	-0.387726	-0.37303	-0.353851	-0.330713	-0.303456	-0.272107	-0.237598	-0.202004	-0.168171	-0.138875	-0.115833	-0.0990379	-0.0867123
0.0322197	0.0685722	0.0949272	0.107124	0.104681	0.0902967	0.0683114	0.0430293	0.0179292	-0.00384506	-0.0186547	-0.0225229	-0.0125055	0.0117168	0.0470753	0.0874488	0.124908	0.151668	0.16223	0.154894	0.132226	0.100512	0.06835	0.0444573	0.0351315	0.0423847	0.0636476	0.0929688	0.12283	0.145717	0.155084	0.145861	0.114863	0.0614536	-0.0115138	-0.0970412	-0.184503	-0.261679	-0.317701	-0.345683	-0.344048	-0.316315	-0.269769	-0.213575	-0.156932	-0.107744	-0.0717631	-0.0517528	-0.0466028	-0.0511913
0.3098	0.300183	0.286452	0.270316	0.253234	0.236288	0.220243	0.205636	0.1928	0.181755	0.17204	0.162617	0.151986	0.138539	0.121072	0.0992511	0.0738506	0.046601	0.0196747	-0.00498664	-0.0261834	-0.0436158	-0.0576789	-0.0689828	-0.0777639	-0.0834428	-0.0845784	-0.0793292	-0.0662788	-0.0452493	-0.017703	0.0134564	0.0445621	0.0720126	0.0929504	0.105672	0.109758	0.105949	0.0957974	0.0812341	0.0641726	0.0462628	0.0288512	0.0131323	0.000330461	-0.00831446	-0.0118864	-0.0103708	-0.00518171	0.000716057
-0.119537	-0.113891	-0.108966	-0.10221	-0.0929407	-0.0823532	-0.0727488	-0.0663543	-0.0642243	-0.0656499	-0.0682984	-0.0690284	-0.0650685	-0.0551254	-0.0399806	-0.0222842	-0.0055764	0.00705308	0.014087	0.0160167	0.0149515	0.0136337	0.0142992	0.0178147	0.02339	0.0289543	0.0320161	0.0306041	0.023875	0.0121703	-0.00341196	-0.0216516	-0.0417158	-0.0633215	-0.0864971	-0.111039	-0.135862	-0.158524	-0.175218	-0.181425	-0.173202	-0.148732	-0.109554	-0.0609406	-0.0111445	0.0303827	0.0553748	0.0590511	0.0416065	0.00838784
-0.0470994	-0.0569967	-0.0688202	-0.0837603	-0.101074	-0.118602	-0.133883	-0.145285	-0.152703	-0.157619	-0.162604	-0.170461	-0.183257	-0.201512	-0.223851	-0.247328	-0.2684	-0.284282	-0.294143	-0.299548	-0.303833	-0.310598	-0.321962	-0.33735	-0.353344	-0.364662	-0.365804	-0.352705	-0.323851	-0.280669	-0.227263	-0.169619	-0.114398	-0.0674477	-0.0323745	-0.00964999	0.00335663	0.0113417	0.0193676	0.0311066	0.0476614	0.0673995	0.0868508	0.10227	0.111173	0.113177	0.109807	0.103523	0.0965398	0.0900824
0.0571796	0.0836447	0.105546	0.123025	0.136986	0.148461	0.158084	0.165947	0.171877	0.175947	0.178904	0.182206	0.187561	0.196118	0.207563	0.219543	0.227719	0.22662	0.211127	0.17814	0.127761	0.0634833	-0.00875046	-0.0822993	-0.151784	-0.214556	-0.271152	-0.324601	-0.378843	-0.436836	-0.499024	-0.562688	-0.622452	-0.671769	-0.704934	-0.718928	-0.714459	-0.695786	-0.669367	-0.64182	-0.617936	-0.599426	-0.584769	-0.570075	-0.550556	-0.522023	-0.481939	-0.429826	-0.366999	-0.295803
0.153294	0.0896729	0.0253207	-0.0369585	-0.0930975	-0.138547	-0.169379	-0.183413	-0.18102	-0.165309	-0.141538	-0.115904	-0.0940419	-0.0797054	-0.0740264	-0.0755492	-0.0809678	-0.0862894	-0.0880255	-0.0840037	-0.0735437	-0.0570194	-0.0351116	-0.00818955	0.0238954	0.0615622	0.104918	0.153068	0.203611	0.252629	0.295312	0.327167	0.345473	0.350416	0.345381	0.336203	0.329601	0.331222	0.343852	0.366363	0.393777	0.418512	0.432447	0.429117	0.405344	0.361788	0.302369	0.23294	0.159769	0.0883424
0.0316398	0.0169091	0.00497166	-0.00418205	-0.0107239	-0.0146432	-0.0156328	-0.0132615	-0.00731971	0.0018608	0.0132432	0.0250943	0.035138	0.0408742	0.0400894	0.0314747	0.0151423	-0.00719756	-0.0325599	-0.057473	-0.0789655	-0.0953784	-0.106681	-0.114186	-0.119817	-0.125216	-0.131054	-0.136759	-0.140709	-0.140774	-0.135074	-0.122671	-0.103985	-0.080734	-0.0553945	-0.0304475	-0.00775869	0.0116544	0.0274466	0.0395179	0.0476018	0.0511191	0.0493851	0.0420636	0.0296396	0.0136796	-0.00327253	-0.0181665	-0.0281402	-0.0312288
-0.0116745	0.0345085	0.074354	0.103599	0.119798	0.122545	0.113399	0.0955858	0.0735238	0.0521434	0.0359854	0.0282457	0.0300371	0.0401032	0.055083	0.0702893	0.0808634	0.0830502	0.075216	0.0582485	0.0352249	0.0105109	-0.0114007	-0.0269831	-0.0344152	-0.0338569	-0.027326	-0.0182666	-0.0108532	-0.00911818	-0.0160465	-0.0327898	-0.0581845	-0.0887887	-0.119563	-0.145085	-0.160929	-0.164713	-0.15649	-0.138398	-0.113818	-0.0863578	-0.0589878	-0.0335715	-0.0108906	0.00891487	0.025729	0.0389925	0.0476547	0.0505581
0.0678752	0.0843863	0.112836	0.147194	0.178506	0.197568	0.197894	0.177941	0.141713	0.0974528	0.0548719	0.0219674	0.00260483	-0.0042715	-0.00364313	-0.00216055	-0.00553996	-0.0165801	-0.0344782	-0.0555499	-0.0749253	-0.0885518	-0.0947603	-0.0947573	-0.0918169	-0.0895437	-0.090005	-0.0925973	-0.0942083	-0.0906724	-0.0789115	-0.0587678	-0.03361	-0.00932621	0.00792344	0.0142366	0.00969036	-0.00147968	-0.0123427	-0.0158265	-0.0074162	0.0129843	0.0407399	0.0679092	0.0859542	0.0887786	0.0749825	0.0484578	0.0170278	-0.0103741
-0.0405661	-0.052153	-0.0624325	-0.0759305	-0.0955175	-0.121036	-0.149401	-0.17598	-0.196539	-0.208919	-0.213774	-0.214101	-0.213793	-0.21583	-0.220762	-0.226098	-0.226972	-0.217917	-0.195079	-0.158033	-0.110449	-0.059324	-0.0130549	0.0209874	0.0386332	0.0401505	0.0300816	0.0156965	0.00454294	0.0019259	0.00927975	0.0240598	0.041094	0.054768	0.061203	0.0596325	0.052465	0.0440649	0.0387806	0.0389892	0.04394	0.0498959	0.051563	0.0443111	0.0263647	2.93521e-05	-0.0286839	-0.0519993	-0.0631581	-0.0589438
0.268409	0.264704	0.257074	0.246885	0.235939	0.226326	0.220142	0.219063	0.223815	0.233668	0.246199	0.257546	0.26323	0.259284	0.243219	0.214465	0.174284	0.125303	0.070854	0.0142719	-0.0416323	-0.0947348	-0.143428	-0.186358	-0.222318	-0.250343	-0.269964	-0.281419	-0.285638	-0.283927	-0.277496	-0.267063	-0.252697	-0.233946	-0.210152	-0.180865	-0.146243	-0.107293	-0.0658818	-0.0245404	0.013876	0.0466766	0.0718942	0.0887354	0.0976944	0.100243	0.0982517	0.093435	0.0870527	0.0798714
0.144472	0.192831	0.225077	0.239252	0.235018	0.213575	0.177196	0.128723	0.0716139	0.0106302	-0.0476593	-0.0955741	-0.1263	-0.136167	-0.126012	-0.100987	-0.0690148	-0.0386411	-0.0170316	-0.00862595	-0.0146165	-0.0331615	-0.0601686	-0.090485	-0.119234	-0.142909	-0.159891	-0.170217	-0.174675	-0.173658	-0.166383	-0.150956	-0.125379	-0.0891433	-0.0445162	0.00325339	0.0469263	0.0789707	0.0933992	0.0872971	0.0615865	0.0207802	-0.0280906	-0.076946	-0.118153	-0.145797	-0.156488	-0.149439	-0.125913	-0.0885027
0.0201804	0.0530754	0.092264	0.136223	0.1824	0.227457	0.267696	0.299681	0.320956	0.330612	0.32946	0.319649	0.303811	0.28409	0.261505	0.235968	0.20689	0.174028	0.138082	0.100791	0.0645518	0.0318092	0.00447001	-0.0164825	-0.0311649	-0.0407943	-0.0474845	-0.0538091	-0.0622367	-0.0746271	-0.0919262	-0.114106	-0.140317	-0.169157	-0.198988	-0.228213	-0.255423	-0.279301	-0.298316	-0.310359	-0.312669	-0.302302	-0.277109	-0.236809	-0.183633	-0.122202	-0.0586031	0.00102846	0.0518826	0.0912793
-0.0876126	-0.0583519	-0.0360941	-0.0234707	-0.0200522	-0.0229175	-0.0280296	-0.0318854	-0.0328061	-0.0314051	-0.0301348	-0.0321597	-0.0400016	-0.0544491	-0.0741431	-0.0960064	-0.116345	-0.132165	-0.142176	-0.147098	-0.149177	-0.151119	-0.154881	-0.160792	-0.167368	-0.171902	-0.171551	-0.164493	-0.150681	-0.13194	-0.11135	-0.0921004	-0.076288	-0.0641656	-0.0542136	-0.0439956	-0.0314372	-0.0159957	0.000777314	0.0155605	0.0244186	0.0243646	0.0147061	-0.00236549	-0.0221975	-0.0389961	-0.047584	-0.0449561	-0.0310767	-0.00864524
0.0344937	0.00229443	-0.0236048	-0.0430554	-0.0571962	-0.068089	-0.0779841	-0.0884098	-0.0994495	-0.109632	-0.116588	-0.118143	-0.113291	-0.102723	-0.0888072	-0.0750294	-0.0650837	-0.0619047	-0.0668748	-0.079381	-0.0969044	-0.115695	-0.13184	-0.14232	-0.145626	-0.141729	-0.131506	-0.115932	-0.0954246	-0.0696184	-0.0376763	0.000960786	0.0456594	0.0939063	0.141264	0.182113	0.210952	0.223928	0.220178	0.202498	0.176907	0.151081	0.132134	0.1246	0.129379	0.143954	0.163592	0.18287	0.196871	0.201874
0.28935	0.312998	0.318125	0.294116	0.240572	0.168127	0.0951108	0.0412244	0.0205619	0.0366171	0.0811513	0.137337	0.185909	0.211926	0.209652	0.183876	0.147358	0.115493	0.100236	0.10551	0.125792	0.148433	0.158877	0.146802	0.110697	0.0588989	0.00651282	-0.0305304	-0.0418173	-0.0266673	0.00542824	0.0383589	0.055592	0.0466036	0.0110247	-0.0411272	-0.0932045	-0.128166	-0.134926	-0.112522	-0.0705937	-0.0259315	0.00367038	0.00594825	-0.0213434	-0.0696999	-0.12316	-0.164323	-0.180828	-0.169953
0.145148	0.135936	0.124672	0.112513	0.102277	0.0974178	0.100628	0.112615	0.131478	0.152881	0.171014	0.180086	0.175963	0.157409	0.126533	0.0882597	0.0489649	0.0147181	-0.0103022	-0.0247442	-0.0301515	-0.03021	-0.0294849	-0.0321062	-0.0408098	-0.0565832	-0.0789697	-0.1068	-0.138937	-0.174668	-0.21356	-0.254915	-0.297144	-0.337413	-0.371728	-0.395488	-0.404435	-0.395788	-0.369208	-0.327239	-0.274968	-0.218995	-0.166022	-0.121531	-0.0888449	-0.0687801	-0.059931	-0.0594555	-0.06404	-0.0707219
0.0712313	0.0535706	0.0402474	0.0362459	0.0439693	0.0621297	0.0859409	0.108619	0.123579	0.126488	0.116499	0.0963622	0.0714089	0.047822	0.0308185	0.023372	0.0258078	0.0362329	0.0514612	0.0679741	0.082579	0.0926905	0.0963633	0.0922508	0.079595	0.0582852	0.0289893	-0.00671289	-0.0463792	-0.0871109	-0.126276	-0.162273	-0.194967	-0.225532	-0.255738	-0.28695	-0.319247	-0.350918	-0.378572	-0.397917	-0.405063	-0.39786	-0.376717	-0.344603	-0.306299	-0.267163	-0.231706	-0.202338	-0.178686	-0.157773
0.342771	0.336415	0.339145	0.349669	0.36375	0.376215	0.383054	0.382718	0.376139	0.365664	0.353545	0.340647	0.325771	0.305782	0.276548	0.234471	0.178085	0.109072	0.0323246	-0.0449964	-0.115151	-0.171738	-0.211268	-0.23401	-0.243908	-0.247479	-0.251839	-0.262408	-0.281115	-0.305837	-0.331294	-0.350978	-0.359302	-0.353194	-0.332725	-0.300655	-0.261158	-0.218409	-0.175715	-0.135449	-0.0995315	-0.0700037	-0.0492944	-0.04	-0.0441481	-0.0621703	-0.0920615	-0.129241	-0.167342	-0.199689
-0.103266	-0.130228	-0.139231	-0.129106	-0.1025	-0.0654044	-0.025548	0.00989854	0.0364533	0.0534211	0.0634947	0.0710237	0.0797214	0.0908572	0.102729	0.111561	0.113309	0.105551	0.0886629	0.0658372	0.0419278	0.0215422	0.00718205	-0.00169277	-0.00818216	-0.0162753	-0.0288214	-0.0461017	-0.0655868	-0.0828874	-0.0934651	-0.0944482	-0.0858604	-0.0707928	-0.0544581	-0.042447	-0.0387408	-0.0441267	-0.0555945	-0.0669872	-0.0707548	-0.0603599	-0.0326667	0.0104958	0.0623197	0.112828	0.15203	0.173239	0.175207	0.162192
0.128998	0.102689	0.0730058	0.0400015	0.00358671	-0.0361247	-0.078481	-0.12206	-0.164606	-0.203213	-0.234799	-0.256791	-0.267786	-0.267939	-0.258871	-0.243143	-0.223552	-0.202508	-0.181688	-0.161951	-0.143478	-0.126021	-0.109178	-0.0926081	-0.0761339	-0.0597441	-0.0435275	-0.0275911	-0.0119768	0.00340674	0.0188068	0.0345692	0.0509683	0.0679396	0.0848165	0.100208	0.112103	0.118191	0.116301	0.104849	0.083227	0.0520575	0.0132342	-0.0302779	-0.0748488	-0.116728	-0.152621	-0.180187	-0.19837	-0.207493
0.20915	0.228197	0.234686	0.228657	0.213719	0.195991	0.181981	0.176146	0.179096	0.187208	0.19392	0.192282	0.177744	0.150095	0.113785	0.0765822	0.0470719	0.0318616	0.0334217	0.0492698	0.0727506	0.0951219	0.108234	0.10689	0.0900748	0.0606666	0.023851	-0.0149854	-0.0519824	-0.0855211	-0.115774	-0.143435	-0.168335	-0.188613	-0.200831	-0.20096	-0.185924	-0.155131	-0.111435	-0.0610695	-0.012459	0.0258267	0.0473981	0.0498704	0.035497	0.0103078	-0.0179945	-0.042616	-0.0597426	-0.0693161
-0.116277	-0.0762862	-0.0254645	0.0315347	0.0884942	0.139768	0.182088	0.215367	0.242263	0.266748	0.292299	0.320362	0.349633	0.376402	0.395914	0.404272	0.40013	0.38551	0.365336	0.34579	0.332036	0.326208	0.326443	0.327364	0.321876	0.303654	0.269455	0.220415	0.161864	0.10166	0.0476863	0.0054107	-0.0236208	-0.0418258	-0.0541729	-0.0659271	-0.080483	-0.0981248	-0.11614	-0.130206	-0.136498	-0.133678	-0.12394	-0.112572	-0.106118	-0.109845	-0.125559	-0.15064	-0.178672	-0.201464
-0.0536043	-0.0609871	-0.0774905	-0.100644	-0.125498	-0.145999	-0.156748	-0.154609	-0.139646	-0.115032	-0.0859293	-0.0577774	-0.0346326	-0.0181479	-0.00745857	2.12142e-05	0.00717021	0.0156342	0.0247754	0.0314711	0.03087	0.0179192	-0.0108457	-0.0559082	-0.114272	-0.180004	-0.245635	-0.303982	-0.349742	-0.380319	-0.395695	-0.397543	-0.388094	-0.369282	-0.342495	-0.309001	-0.270782	-0.23129	-0.195595	-0.169622	-0.15859	-0.165202	-0.188279	-0.222409	-0.258837	-0.287461	-0.299336	-0.28893	-0.255458	-0.202904
-0.134956	-0.144319	-0.14302	-0.130643	-0.10858	-0.0797319	-0.0479205	-0.0170992	0.0094813	0.0299419	0.0440797	0.0531739	0.059308	0.0644499	0.0696714	0.0748285	0.0788	0.080135	0.0778285	0.0719181	0.063669	0.0552842	0.0492329	0.0473921	0.0502913	0.0567991	0.0644414	0.0702171	0.071572	0.0671952	0.0574119	0.0440744	0.0299818	0.0179853	0.0100832	0.00686721	0.00750945	0.0101874	0.0127007	0.0130898	0.0101258	0.00356576	-0.00588093	-0.0168695	-0.0279045	-0.0377791	-0.0457917	-0.0517077	-0.0555607	-0.0574484
-0.15944	-0.176059	-0.19466	-0.210999	-0.219835	-0.216774	-0.199883	-0.170439	-0.132556	-0.0919037	-0.0540417	-0.0229036	0.000127226	0.0162224	0.0281555	0.0387639	0.0494834	0.059628	0.0668496	0.0687087	0.0646823	0.0575711	0.0534438	0.0599209	0.0833896	0.126266	0.185442	0.25256	0.315993	0.363821	0.386824	0.380649	0.346629	0.291056	0.223217	0.152849	0.0877651	0.032356	-0.0126415	-0.0492115	-0.0804469	-0.108866	-0.135212	-0.158117	-0.174738	-0.182129	-0.178785	-0.165675	-0.146255	-0.125452
-0.152851	-0.13008	-0.108059	-0.0909574	-0.0814989	-0.0808778	-0.0889298	-0.104417	-0.125303	-0.14895	-0.172276	-0.192037	-0.20533	-0.210189	-0.205995	-0.193533	-0.174675	-0.151741	-0.126743	-0.100828	-0.0741587	-0.0462377	-0.01652	0.014917	0.0468644	0.0768573	0.101583	0.117759	0.123241	0.117984	0.104478	0.087336	0.0720754	0.0634519	0.0639628	0.0730775	0.0874313	0.101822	0.110669	0.109588	0.0967024	0.0732453	0.0432216	0.0123161	-0.0135595	-0.0297549	-0.0340919	-0.0274156	-0.0132148	0.00362025
-0.0924289	-0.0924904	-0.0865091	-0.0745598	-0.0590004	-0.0438252	-0.0333423	-0.0306439	-0.0364453	-0.0487735	-0.0636452	-0.0763952	-0.0830596	-0.0813769	-0.0712342	-0.054508	-0.0343733	-0.0143106	0.00291229	0.0159987	0.0253574	0.0327497	0.0405513	0.0508798	0.0647819	0.0816965	0.0994711	0.11506	0.125659	0.129782	0.127823	0.121861	0.114693	0.108431	0.103279	0.0970948	0.0860347	0.0660455	0.0345547	-0.00837418	-0.0598585	-0.114945	-0.167923	-0.21371	-0.248811	-0.27156	-0.28177	-0.280192	-0.268077	-0.246829
Fig 2c
ERP Corr
0.0970386	0.0856264	0.075423	0.0665207	0.0588386	0.0522024	0.0465166	0.0419842	0.0392311	0.0391903	0.0427244	0.050138	0.0608306	0.0732746	0.0853439	0.0948881	0.10037	0.101342	0.0985987	0.0939519	0.0897428	0.0882479	0.0911226	0.0989763	0.11118	0.125987	0.140957	0.153538	0.161642	0.164054	0.160559	0.151828	0.139129	0.124	0.107962	0.0923144	0.0780171	0.0656474	0.0554167	0.0472254	0.0407257	0.0353762	0.0304815	0.0251992	0.0185327	0.00939409	-0.00320137	-0.0198233	-0.0402655	-0.0632794
0.210532	0.180587	0.155489	0.134367	0.115413	0.0964866	0.0758216	0.0525805	0.0270894	0.000693002	-0.0246743	-0.0470136	-0.0647017	-0.0767681	-0.083029	-0.0840877	-0.0811682	-0.0757823	-0.0693298	-0.0627538	-0.0563277	-0.0496069	-0.0415692	-0.0309258	-0.016528	0.00222952	0.0251082	0.0509153	0.0776365	0.102791	0.123936	0.139197	0.147682	0.149637	0.14637	0.140025	0.133267	0.128861	0.129173	0.135693	0.14867	0.166927	0.187945	0.208269	0.224127	0.232085	0.229639	0.215662	0.190601	0.15633
0.0739724	0.0555181	0.0362572	0.0197232	0.00903716	0.00634395	0.0124612	0.0268156	0.0476415	0.0723622	0.0980581	0.121924	0.141664	0.155799	0.163879	0.166542	0.165356	0.162458	0.160065	0.160028	0.163509	0.17085	0.181604	0.194662	0.208433	0.22104	0.230555	0.235225	0.233699	0.225217	0.209777	0.188213	0.162144	0.133759	0.105476	0.0795374	0.0577041	0.0411126	0.0302871	0.0252042	0.025323	0.0295652	0.0363104	0.0434988	0.0488875	0.0504358	0.0467277	0.0373098	0.0228189	0.00482283
0.122972	0.132316	0.141876	0.150058	0.155408	0.156976	0.154491	0.148323	0.139288	0.128411	0.116715	0.105053	0.0940266	0.08397	0.0749488	0.0667389	0.0588313	0.0505709	0.0414735	0.0316057	0.0217937	0.013499	0.00840032	0.0078769	0.0125673	0.0220922	0.0350086	0.0490608	0.0616948	0.0706705	0.0745653	0.0730075	0.0665996	0.0566259	0.0447049	0.0324879	0.0214208	0.012561	0.00645276	0.00307499	0.00187684	0.00189548	0.00191467	0.000633439	-0.00312836	-0.0101568	-0.0205714	-0.0337008	-0.0482008	-0.0623885
0.354855	0.35815	0.355258	0.34411	0.323901	0.295461	0.261317	0.225306	0.1918	0.164793	0.147051	0.139428	0.140538	0.147093	0.154944	0.160408	0.161269	0.15717	0.149354	0.139931	0.131022	0.124031	0.119247	0.115863	0.112362	0.107144	0.0991992	0.088647	0.0769735	0.0668727	0.0615718	0.0637177	0.0742638	0.0919238	0.1134	0.134266	0.150234	0.158297	0.15728	0.147705	0.131229	0.110043	0.0864157	0.0622119	0.0383553	0.0145379	-0.0104347	-0.0376216	-0.0667179	-0.0953696
0.0609764	0.0353399	0.0128278	-0.00620878	-0.0217977	-0.0341533	-0.0434927	-0.0499009	-0.0532385	-0.053084	-0.0487439	-0.0393757	-0.0242402	-0.00303185	0.0238188	0.0549829	0.088294	0.121053	0.150506	0.174385	0.191363	0.201286	0.205067	0.204276	0.200546	0.195011	0.187988	0.17901	0.167173	0.15161	0.131929	0.108421	0.0820451	0.0542241	0.0265596	0.000554735	-0.0225729	-0.0419482	-0.0569995	-0.0674017	-0.0730495	-0.0740562	-0.0707492	-0.0636528	-0.0534798	-0.0411518	-0.0278134	-0.0147831	-0.00342311	0.00502415
-0.0184471	-0.0167719	-0.0160912	-0.0170713	-0.0197616	-0.0236216	-0.0277086	-0.0309669	-0.032535	-0.0319761	-0.0293497	-0.0250947	-0.0197666	-0.0137388	-0.00700728	0.000805442	0.0102549	0.0217798	0.0354363	0.0507798	0.066954	0.0829535	0.0979448	0.111492	0.123573	0.134381	0.144028	0.152312	0.158637	0.162163	0.162073	0.157867	0.14954	0.137572	0.122772	0.106039	0.0881442	0.0695904	0.0505902	0.0311472	0.0111953	-0.0092652	-0.0300799	-0.0509362	-0.0714382	-0.0912154	-0.109995	-0.127592	-0.143816	-0.15836
0.0610473	0.0423676	0.0334612	0.0330333	0.0387028	0.0476772	0.057404	0.0660136	0.0724541	0.0763503	0.0777551	0.0769716	0.0745043	0.0710828	0.0676579	0.065284	0.0648921	0.0670569	0.0718747	0.078975	0.0876347	0.0969539	0.106033	0.114088	0.120505	0.124908	0.127229	0.12777	0.127154	0.126172	0.125534	0.125667	0.126654	0.128266	0.130019	0.131179	0.130786	0.127773	0.121196	0.110468	0.0954912	0.0766629	0.0547444	0.0306522	0.00525546	-0.0207353	-0.0467727	-0.0723839	-0.0970337	-0.120015
0.138645	0.148564	0.157241	0.163829	0.167861	0.169316	0.168556	0.166206	0.163024	0.159749	0.156909	0.154599	0.152342	0.14914	0.143749	0.135122	0.122824	0.107264	0.089647	0.0717257	0.0554077	0.0423014	0.0333191	0.0284459	0.0267128	0.0263538	0.025116	0.0206973	0.0112906	-0.00382688	-0.0238437	-0.0463465	-0.0677598	-0.0842219	-0.0926628	-0.0917662	-0.082497	-0.0679795	-0.0527412	-0.0415669	-0.0383128	-0.0449923	-0.061349	-0.0849937	-0.112016	-0.137872	-0.158355	-0.170451	-0.172888	-0.166207
0.286092	0.280699	0.269219	0.252996	0.233447	0.212199	0.191148	0.172368	0.157885	0.149367	0.147808	0.153268	0.164739	0.180198	0.196926	0.211994	0.222793	0.227441	0.224947	0.215147	0.198533	0.176066	0.149025	0.118884	0.0872329	0.0557087	0.0259352	-0.000579516	-0.0226037	-0.0393692	-0.0507472	-0.0573893	-0.0607949	-0.0632199	-0.0673645	-0.075861	-0.0906481	-0.112353	-0.139836	-0.170067	-0.198496	-0.21993	-0.229732	-0.224975	-0.20515	-0.172207	-0.129914	-0.0827977	-0.0350882	0.00994867
0.0412961	0.0371479	0.0383355	0.0445395	0.0548946	0.0681903	0.0830248	0.0979416	0.111597	0.122927	0.131221	0.136074	0.137264	0.134687	0.128427	0.118944	0.107218	0.0946984	0.083029	0.0736247	0.0672717	0.0638849	0.0625288	0.0617128	0.0598466	0.0556866	0.0486271	0.0387719	0.0268141	0.0137885	0.00078837	-0.0112414	-0.0215775	-0.0296909	-0.0352031	-0.0378997	-0.0378071	-0.0352758	-0.0310013	-0.0259579	-0.0212707	-0.0180628	-0.017292	-0.0195538	-0.0248614	-0.0325053	-0.0411123	-0.048947	-0.054371	-0.0562892
0.00472341	-0.0120396	-0.023186	-0.0294488	-0.031506	-0.0296136	-0.0237504	-0.0141688	-0.00206628	0.00997995	0.0181466	0.0181953	0.00680019	-0.0170812	-0.0513381	-0.0907722	-0.128209	-0.156342	-0.169704	-0.166125	-0.147206	-0.117635	-0.0836162	-0.0510057	-0.0237384	-0.00304173	0.0123414	0.025046	0.0376203	0.0513929	0.0661625	0.0807376	0.0938948	0.10514	0.114901	0.124206	0.134142	0.145394	0.157955	0.171054	0.183314	0.193151	0.199318	0.201395	0.200028	0.196774	0.193558	0.191912	0.192282	0.193715
0.172312	0.200091	0.221941	0.236992	0.244771	0.245593	0.240773	0.232468	0.223147	0.214795	0.208151	0.202329	0.19501	0.183177	0.164121	0.136446	0.100687	0.0592786	0.0159028	-0.0254856	-0.0615928	-0.0903832	-0.111174	-0.124273	-0.130373	-0.129973	-0.123051	-0.10914	-0.0877469	-0.0589267	-0.0237833	0.0153322	0.0550247	0.0914458	0.121131	0.141828	0.153015	0.15588	0.152758	0.14623	0.138252	0.129645	0.120123	0.10876	0.0946344	0.0773292	0.0571126	0.0348046	0.0114512	-0.0120512
0.192539	0.205714	0.216708	0.226492	0.235772	0.244509	0.251899	0.256787	0.258228	0.255867	0.249939	0.240888	0.228875	0.213454	0.193636	0.168284	0.136671	0.0989681	0.0565135	0.0117723	-0.0320437	-0.0716654	-0.104609	-0.129919	-0.14853	-0.163065	-0.177083	-0.193964	-0.215802	-0.242614	-0.27214	-0.300328	-0.322376	-0.334049	-0.332896	-0.31896	-0.294727	-0.264324	-0.232262	-0.202128	-0.175691	-0.152709	-0.131476	-0.109819	-0.0861497	-0.0601595	-0.0328894	-0.00620574	0.0180471	0.038856
0.231983	0.262915	0.287324	0.305316	0.317657	0.325323	0.329113	0.329461	0.326471	0.320105	0.310384	0.297527	0.282041	0.264759	0.246833	0.229707	0.214998	0.204253	0.198618	0.198554	0.20366	0.212611	0.223181	0.232404	0.236939	0.233644	0.220237	0.19588	0.16152	0.119856	0.0748744	0.0309916	-0.00795109	-0.0395677	-0.063383	-0.0807066	-0.0939895	-0.105939	-0.11871	-0.133402	-0.149974	-0.167576	-0.185148	-0.202046	-0.218437	-0.235246	-0.253696	-0.274662	-0.298085	-0.322665
0.00174744	-0.0064224	-0.0077048	-0.00388367	0.00372253	0.0145454	0.0286413	0.0463194	0.0676675	0.0921562	0.118566	0.145316	0.170992	0.194692	0.215934	0.234082	0.247669	0.254075	0.249885	0.231892	0.198389	0.150205	0.0909809	0.0266234	-0.0357706	-0.0891911	-0.128007	-0.149022	-0.151995	-0.139452	-0.115934	-0.0869429	-0.0577797	-0.0324972	-0.0132863	-0.000513847	0.00665782	0.00934734	0.00808094	0.00239545	-0.00876154	-0.0259563	-0.0480975	-0.0718258	-0.091826	-0.102018	-0.0972438	-0.0749048	-0.0360175	0.0146082
-0.133561	-0.166182	-0.197834	-0.224325	-0.242155	-0.249223	-0.245185	-0.23135	-0.210109	-0.184082	-0.155378	-0.125226	-0.0940582	-0.0618855	-0.0288204	0.00443766	0.0363158	0.0644187	0.0859635	0.0985052	0.100701	0.0928524	0.0770592	0.0569492	0.0369634	0.0213209	0.0129577	0.0128492	0.0200166	0.0321728	0.0466524	0.061209	0.074432	0.0857877	0.0954146	0.103783	0.111307	0.118017	0.123412	0.126549	0.126333	0.12184	0.112507	0.0981332	0.0788505	0.0552272	0.0285074	0.000820398	-0.0248506	-0.0450506
0.0833661	0.0866995	0.0949983	0.105876	0.116394	0.124075	0.127715	0.127694	0.125675	0.123867	0.124153	0.127396	0.133112	0.139639	0.144713	0.146261	0.143087	0.135232	0.123882	0.110898	0.0981568	0.087003	0.0779865	0.0709517	0.0654077	0.0610085	0.0579188	0.0568885	0.0589752	0.0649873	0.0748514	0.0871692	0.0991971	0.107345	0.108083	0.0989722	0.0794788	0.0512981	0.0180213	-0.0157994	-0.0459128	-0.0695193	-0.0859043	-0.0963663	-0.103525	-0.11028	-0.118771	-0.129712	-0.142314	-0.154757
0.110155	0.0963294	0.082403	0.0690182	0.0571604	0.047895	0.0420362	0.0398845	0.0411599	0.0451804	0.0511833	0.0586458	0.0674965	0.078119	0.091097	0.106784	0.124871	0.144155	0.162638	0.177989	0.188154	0.191854	0.188761	0.179415	0.165015	0.147188	0.127757	0.10856	0.0913117	0.0774699	0.0680997	0.0637836	0.064574	0.0699686	0.0789144	0.0898665	0.100926	0.110087	0.115572	0.116119	0.111128	0.100641	0.0852323	0.0659081	0.0439687	0.0207519	-0.00271245	-0.026017	-0.0494953	-0.0739935
0.0335867	0.0689304	0.0989117	0.120867	0.133738	0.137646	0.133189	0.120824	0.100683	0.0729736	0.0387674	0.000668583	-0.0371503	-0.0697131	-0.0925973	-0.103386	-0.102608	-0.0937398	-0.0821894	-0.0735686	-0.07185	-0.0780923	-0.0902019	-0.103785	-0.113761	-0.11612	-0.109191	-0.0940104	-0.0737675	-0.0525401	-0.0337806	-0.0191232	-0.00797539	0.00196953	0.0135281	0.028598	0.0470604	0.0664555	0.0825756	0.0907506	0.0873525	0.0710285	0.043305	0.00835131	-0.0280944	-0.0602933	-0.0840033	-0.0974171	-0.1013	-0.0983193
-0.00855356	-0.0132466	-0.0130422	-0.0089599	-0.00311735	0.00221678	0.00560146	0.00700255	0.00775733	0.00999226	0.0157756	0.0263295	0.0415301	0.0598137	0.0785271	0.094663	0.105763	0.110674	0.109889	0.105332	0.0996273	0.0951033	0.0929521	0.0929139	0.0935873	0.0931661	0.0902567	0.0844657	0.0765677	0.068194	0.0611559	0.0566751	0.0548442	0.0545493	0.0539049	0.0510187	0.0447572	0.0352144	0.0237371	0.0125158	0.00388928	-0.000393009	0.000273458	0.00513045	0.0122714	0.0192638	0.0239712	0.0252223	0.023025	0.0182693
0.180454	0.179732	0.177282	0.173241	0.168181	0.162896	0.158091	0.154086	0.150637	0.146964	0.142011	0.134844	0.125054	0.113024	0.0999806	0.0877655	0.0783742	0.0733438	0.07318	0.077012	0.0826264	0.0869355	0.0867739	0.0797782	0.0650544	0.0434266	0.0171891	-0.010566	-0.0368386	-0.0595498	-0.0780517	-0.093143	-0.106572	-0.12019	-0.135056	-0.150859	-0.165906	-0.177687	-0.183767	-0.182631	-0.174145	-0.159492	-0.140645	-0.119621	-0.0978499	-0.0759158	-0.0537568	-0.0311999	-0.0085782	0.0128718
-0.0451067	-0.0284678	-0.0150204	-0.00504034	0.00163233	0.00541593	0.00692776	0.0070549	0.00707429	0.00869523	0.0138814	0.0243823	0.0410848	0.0634554	0.0893576	0.115401	0.137757	0.153183	0.159881	0.157894	0.148956	0.135968	0.122289	0.111043	0.104531	0.10387	0.108903	0.118362	0.130209	0.142045	0.151483	0.15644	0.155377	0.147514	0.132975	0.112812	0.0888599	0.0633788	0.0385756	0.0161824	-0.00276303	-0.0179209	-0.0295149	-0.0381609	-0.0447289	-0.0502604	-0.0558749	-0.0625776	-0.0709796	-0.0810472
0.199344	0.198445	0.199257	0.199152	0.196107	0.18933	0.179514	0.168635	0.159347	0.154149	0.154547	0.160506	0.170371	0.181271	0.189884	0.19332	0.189873	0.179373	0.163032	0.142909	0.121252	0.100008	0.0806206	0.0640311	0.0507447	0.0408428	0.033983	0.0294814	0.0265194	0.0243952	0.0226779	0.0211741	0.0197594	0.018225	0.0162656	0.0136135	0.0102112	0.00630221	0.00238927	-0.000929487	-0.00318225	-0.00419341	-0.00410777	-0.00325871	-0.00196765	-0.000402757	0.00142108	0.00350353	0.00565056	0.00728984
0.217392	0.225756	0.235919	0.24925	0.266187	0.285614	0.304808	0.32001	0.327434	0.324345	0.309887	0.285383	0.254001	0.219888	0.187021	0.158195	0.13447	0.11529	0.0991511	0.0845485	0.07077	0.0582321	0.0482346	0.0422684	0.0411928	0.0446474	0.0509414	0.0574706	0.0615039	0.0610345	0.0553721	0.0452748	0.0326038	0.0196506	0.00838418	-0.00012115	-0.00587405	-0.00971403	-0.0127541	-0.0157716	-0.0188003	-0.0210883	-0.0214477	-0.0188586	-0.0130746	-0.00497221	0.00349874	0.00974108	0.0111584	0.00580236
0.173715	0.176187	0.178982	0.181335	0.182304	0.181209	0.177949	0.17311	0.16782	0.163382	0.16081	0.160419	0.161622	0.163032	0.162876	0.15953	0.151972	0.13993	0.123771	0.104256	0.0823211	0.058914	0.0348867	0.0109555	-0.0122646	-0.0341861	-0.0541716	-0.0714909	-0.0853682	-0.0951501	-0.100542	-0.101791	-0.0996868	-0.0953584	-0.0899506	-0.0843104	-0.0787971	-0.0732603	-0.0671819	-0.0599599	-0.0512512	-0.0412441	-0.0307414	-0.0210317	-0.0136145	-0.00986599	-0.0107049	-0.016295	-0.0258555	-0.0376926
0.120297	0.120231	0.118068	0.115268	0.113513	0.114114	0.117572	0.123442	0.130494	0.137142	0.142007	0.144392	0.144501	0.143348	0.142421	0.143227	0.146842	0.153539	0.162609	0.172391	0.180568	0.184677	0.182701	0.173557	0.157325	0.135192	0.109184	0.0817368	0.0551382	0.030942	0.00956608	-0.00972786	-0.0284346	-0.0481417	-0.0698574	-0.093567	-0.118156	-0.141709	-0.162057	-0.177358	-0.186497	-0.189212	-0.185961	-0.177687	-0.165589	-0.15096	-0.135113	-0.119326	-0.104821	-0.0927475
0.126151	0.13065	0.130294	0.125121	0.116141	0.105112	0.0940507	0.0846571	0.0779029	0.0739066	0.0721061	0.0716305	0.0717386	0.072175	0.0733002	0.0759209	0.0808667	0.0884785	0.0982088	0.108499	0.117014	0.121178	0.118858	0.108995	0.0919859	0.0696499	0.0448043	0.0206061	-8.59573e-05	-0.0151403	-0.0233144	-0.0242047	-0.0180879	-0.0057549	0.0115855	0.0323212	0.0544225	0.0754732	0.0928097	0.103823	0.106435	0.0996294	0.0838233	0.0609278	0.0340944	0.00719374	-0.0159181	-0.0322223	-0.0402388	-0.0403857
0.0533261	0.0661826	0.0765503	0.0833445	0.0863103	0.0857695	0.0822743	0.0763475	0.0683827	0.0586652	0.0474555	0.0351186	0.0222738	0.00987963	-0.00084687	-0.00872083	-0.0130231	-0.01388	-0.0123633	-0.0102078	-0.00924185	-0.0107683	-0.0151847	-0.0220009	-0.0301853	-0.0386304	-0.0465429	-0.0536263	-0.0599669	-0.0656506	-0.0703331	-0.0730442	-0.0723664	-0.0669111	-0.0558827	-0.0394976	-0.0191127	0.00295805	0.0238996	0.0410639	0.0527206	0.0586653	0.0604326	0.0609194	0.0634352	0.0704898	0.082808	0.0989618	0.115738	0.129106
0.112796	0.129567	0.147897	0.168239	0.190046	0.211627	0.230428	0.243689	0.249253	0.246216	0.235203	0.21819	0.197923	0.177166	0.158041	0.1416	0.127637	0.114795	0.100959	0.0839085	0.0620212	0.0348525	0.00333641	-0.0305143	-0.0643126	-0.0960827	-0.124773	-0.150346	-0.173494	-0.195113	-0.215708	-0.234977	-0.25179	-0.264597	-0.272071	-0.273682	-0.269965	-0.262393	-0.252941	-0.243508	-0.235336	-0.228619	-0.222403	-0.214854	-0.203813	-0.187424	-0.164639	-0.13547	-0.10098	-0.0630982
0.0123314	0.0539791	0.0987029	0.139975	0.171984	0.190775	0.194916	0.185532	0.165729	0.139627	0.111366	0.0843698	0.0609509	0.0421529	0.0277194	0.0162114	0.0053561	-0.00736072	-0.0239856	-0.0454743	-0.0713209	-0.0995247	-0.126879	-0.149491	-0.163448	-0.165563	-0.154149	-0.129632	-0.0947128	-0.0538856	-0.0124054	0.0249429	0.0548493	0.0759521	0.0887483	0.0951396	0.0978289	0.0996674	0.102981	0.108955	0.11727	0.126165	0.132946	0.134798	0.129701	0.11717	0.0985066	0.0764556	0.054351	0.0350971
0.199951	0.182089	0.161104	0.137901	0.11318	0.0873156	0.0603747	0.032245	0.00283861	-0.0276578	-0.0585644	-0.0886259	-0.116109	-0.139016	-0.155348	-0.163357	-0.1618	-0.150163	-0.128833	-0.0991779	-0.0635043	-0.024879	0.0132028	0.047303	0.0746282	0.0935492	0.103834	0.106495	0.103341	0.0964305	0.0876337	0.0784225	0.0698884	0.0628603	0.0579968	0.0558017	0.0565855	0.0604264	0.0671696	0.0764511	0.0876989	0.100102	0.112588	0.123863	0.132538	0.137346	0.137365	0.132141	0.121685	0.106394
ERP Incor
-0.080664	-0.100281	-0.114824	-0.123892	-0.127345	-0.125462	-0.11897	-0.108866	-0.0960773	-0.0811733	-0.0643182	-0.0454336	-0.0243814	-0.00103325	0.0247392	0.053	0.0835532	0.115674	0.147884	0.177902	0.202907	0.220084	0.22727	0.223447	0.208934	0.185283	0.15497	0.120935	0.0860979	0.0529299	0.0231608	-0.00241914	-0.0240348	-0.0427652	-0.0600959	-0.0773666	-0.095388	-0.114366	-0.134082	-0.154176	-0.174435	-0.194983	-0.216227	-0.238449	-0.261219	-0.282995	-0.301157	-0.31256	-0.314376	-0.304877
0.255643	0.226078	0.202326	0.185947	0.175717	0.168414	0.160127	0.147628	0.129364	0.105809	0.0791213	0.0523128	0.028293	0.00919845	-0.00377349	-0.0100742	-0.00936927	-0.0013469	0.0140375	0.035994	0.062342	0.0893118	0.111893	0.124728	0.123334	0.105273	0.0708398	0.0230239	-0.0331363	-0.0914779	-0.145657	-0.190008	-0.220239	-0.233916	-0.230731	-0.212558	-0.183186	-0.147643	-0.111135	-0.0778552	-0.0500466	-0.0276603	-0.00871859	0.00980689	0.0309265	0.0566904	0.0875767	0.122271	0.157791	0.189892
0.465352	0.426368	0.37586	0.312841	0.23715	0.150174	0.0553084	-0.0420149	-0.13479	-0.215352	-0.276594	-0.313225	-0.322759	-0.305994	-0.266862	-0.211693	-0.148089	-0.0836861	-0.0251105	0.0226832	0.0566026	0.0752229	0.0784035	0.0669771	0.0426944	0.00840312	-0.0317341	-0.0722161	-0.106563	-0.128159	-0.131482	-0.113435	-0.074326	-0.0181363	0.048133	0.115921	0.176951	0.224909	0.256502	0.271712	0.273259	0.265489	0.253098	0.240112	0.229427	0.222853	0.221384	0.22541	0.234695	0.24815
0.0541318	0.0450152	0.040483	0.0421792	0.050583	0.0648108	0.082803	0.101839	0.119238	0.133019	0.142298	0.14731	0.149133	0.149256	0.149161	0.150018	0.152547	0.157058	0.163601	0.172134	0.182568	0.194606	0.207516	0.220054	0.230653	0.23783	0.240597	0.238713	0.232622	0.223145	0.211107	0.197141	0.181703	0.165215	0.148173	0.131129	0.11456	0.0987181	0.0835554	0.0687745	0.0539762	0.0388226	0.0231729	0.00718505	-0.00868804	-0.0239078	-0.0382174	-0.051951	-0.0660703	-0.0818772
0.327991	0.338293	0.336741	0.321956	0.294095	0.25487	0.207063	0.153905	0.0989398	0.0464842	0.00180634	-0.0299689	-0.04595	-0.0470041	-0.037472	-0.0232735	-0.00956891	0.000939172	0.00838665	0.0146176	0.0212596	0.0283214	0.0340769	0.0360135	0.0322475	0.0230008	0.011614	0.00426281	0.00808925	0.0285116	0.0669045	0.119518	0.17794	0.230917	0.267118	0.278361	0.262342	0.223608	0.172004	0.119219	0.0751954	0.0458022	0.0322359	0.0319232	0.0403297	0.0526839	0.0648897	0.0738187	0.0774931	0.0751343
0.037319	0.0182851	0.00655673	0.00250607	0.00583208	0.0156859	0.0307382	0.04925	0.0692109	0.0885688	0.105523	0.118838	0.128103	0.133848	0.13739	0.140409	0.14433	0.149695	0.155758	0.160543	0.161394	0.15581	0.142285	0.12091	0.0936105	0.0639522	0.036495	0.0158495	0.00564081	0.00767842	0.0216214	0.0452537	0.0752032	0.107803	0.139828	0.168924	0.1937	0.213519	0.228128	0.237303	0.240671	0.237796	0.22847	0.213028	0.192496	0.168436	0.142517	0.115974	0.0891976	0.0616723
-0.0389809	-0.0234302	-0.0160861	-0.0182056	-0.0287609	-0.0444652	-0.0604767	-0.0715461	-0.0732313	-0.0628446	-0.0399016	-0.00598018	0.0359216	0.0822495	0.129646	0.175365	0.217303	0.253763	0.283162	0.303908	0.314547	0.31415	0.302769	0.281755	0.253732	0.222178	0.190734	0.162466	0.139288	0.121659	0.108647	0.0983716	0.0887121	0.078048	0.065731	0.0521008	0.0380388	0.0242856	0.0108443	-0.00327076	-0.0198331	-0.0408164	-0.0676531	-0.100634	-0.138656	-0.179363	-0.219601	-0.256034	-0.285734	-0.306584
0.0140624	0.0522066	0.0839117	0.106718	0.119033	0.120427	0.111691	0.0946296	0.0716228	0.0450801	0.0169833	-0.0113172	-0.0390051	-0.0655028	-0.0901716	-0.112162	-0.130495	-0.144303	-0.1531	-0.156964	-0.156545	-0.152844	-0.146777	-0.138729	-0.128315	-0.114463	-0.0957495	-0.070845	-0.0389481	-0.000121571	0.0445611	0.0930943	0.142806	0.1907	0.233754	0.269136	0.294357	0.30745	0.307263	0.293793	0.268307	0.233148	0.19134	0.146142	0.100604	0.0571269	0.017129	-0.0190792	-0.0521298	-0.0832101
0.132277	0.11034	0.0855663	0.0569284	0.024239	-0.0117601	-0.0495325	-0.0870005	-0.121828	-0.151725	-0.174803	-0.189925	-0.196945	-0.19674	-0.191004	-0.181822	-0.171103	-0.160054	-0.148865	-0.136758	-0.122381	-0.104409	-0.0820506	-0.0552648	-0.0247108	0.00846775	0.0429124	0.0772936	0.110481	0.141658	0.170393	0.196568	0.220097	0.240557	0.256999	0.268143	0.272912	0.271073	0.263673	0.253024	0.242151	0.23384	0.22969	0.229533	0.231453	0.232416	0.229268	0.219748	0.203144	0.180405
0.454884	0.416959	0.369025	0.314702	0.258617	0.206152	0.162896	0.133815	0.122271	0.129165	0.152434	0.187113	0.226074	0.26137	0.285897	0.294953	0.287209	0.264802	0.232478	0.19606	0.160749	0.129825	0.104066	0.0818935	0.0600639	0.0347348	0.00272078	-0.0374684	-0.0852261	-0.138206	-0.193192	-0.247043	-0.297313	-0.342353	-0.380928	-0.411621	-0.432377	-0.4405	-0.43321	-0.408547	-0.366319	-0.308741	-0.240528	-0.168399	-0.100071	-0.0429061	-0.00247482	0.0186527	0.0215131	0.0105502
0.109208	0.101822	0.100015	0.102686	0.107818	0.11312	0.116623	0.117106	0.114313	0.10896	0.102562	0.0971077	0.0946347	0.0967373	0.104141	0.116501	0.13246	0.149871	0.1661	0.17838	0.184237	0.181937	0.170878	0.151799	0.126632	0.0980285	0.0687404	0.0411566	0.0170998	-0.00220891	-0.0161765	-0.0248872	-0.0290852	-0.0299766	-0.0288561	-0.0267534	-0.0242802	-0.0216802	-0.0190135	-0.0164004	-0.0142004	-0.0130038	-0.0133997	-0.0156306	-0.01935	-0.0236498	-0.0273659	-0.0294996	-0.0295616	-0.0277573
0.157212	0.173433	0.183767	0.185273	0.177077	0.160835	0.140342	0.120377	0.105178	0.097056	0.0956791	0.0983314	0.101079	0.100282	0.0937316	0.0809969	0.0630955	0.0418951	0.0195393	-0.00206397	-0.0216672	-0.038862	-0.0538612	-0.0669377	-0.0778152	-0.085412	-0.088208	-0.0851455	-0.0766168	-0.0649712	-0.0541668	-0.0486016	-0.05157	-0.0639665	-0.0837889	-0.106703	-0.127475	-0.141732	-0.147429	-0.145477	-0.139252	-0.133188	-0.130988	-0.134098	-0.140987	-0.147475	-0.148033	-0.137668	-0.113737	-0.0770354
0.14373	0.144819	0.148693	0.153848	0.159076	0.163718	0.167614	0.17084	0.173434	0.175231	0.175862	0.174898	0.172127	0.167843	0.163005	0.159169	0.158217	0.161857	0.170895	0.184459	0.199574	0.211469	0.214635	0.204229	0.177285	0.133335	0.074387	0.00445173	-0.0711539	-0.146507	-0.215772	-0.273894	-0.317184	-0.34357	-0.352514	-0.34474	-0.322079	-0.287531	-0.245358	-0.200846	-0.159538	-0.126076	-0.103032	-0.0901095	-0.0840142	-0.0791402	-0.0689916	-0.0479662	-0.0129712	0.0356067
0.180679	0.167515	0.151448	0.132002	0.109678	0.0859829	0.0630065	0.0427274	0.0263229	0.0137547	0.00377411	-0.00564149	-0.0165573	-0.0303246	-0.0471034	-0.0658252	-0.0845607	-0.101129	-0.113745	-0.121499	-0.12451	-0.123677	-0.120128	-0.11464	-0.107348	-0.0978412	-0.0855435	-0.0701554	-0.0519681	-0.0319135	-0.0113697	0.00812321	0.0251016	0.0383491	0.0470203	0.0507222	0.0495571	0.0441147	0.0353806	0.0245785	0.0129976	0.0018649	-0.00770322	-0.0146771	-0.0180716	-0.0169815	-0.0107984	0.000406788	0.0155364	0.0324263
-0.0459138	-0.0609615	-0.0740182	-0.0852111	-0.0951663	-0.104909	-0.115722	-0.128924	-0.145497	-0.16559	-0.188126	-0.210728	-0.230014	-0.24219	-0.243751	-0.232148	-0.206361	-0.167253	-0.117537	-0.0612787	-0.00305051	0.0529983	0.103848	0.147881	0.184678	0.214514	0.23781	0.254752	0.265145	0.268515	0.264475	0.253247	0.236067	0.215203	0.193531	0.173827	0.157977	0.146358	0.137662	0.129388	0.118897	0.104637	0.0870344	0.0686165	0.0533024	0.0450894	0.0465503	0.057621	0.0751257	0.0933259
0.216454	0.224989	0.226071	0.217398	0.197727	0.167194	0.127425	0.0812839	0.0324526	-0.0148945	-0.0563478	-0.0877757	-0.106157	-0.110364	-0.101455	-0.0823564	-0.0570848	-0.0298576	-0.00435755	0.0166242	0.031095	0.0376247	0.0353849	0.024433	0.00584925	-0.0184411	-0.0459569	-0.0737809	-0.098503	-0.116262	-0.123087	-0.115519	-0.0914617	-0.0510456	0.00276083	0.0640855	0.124793	0.175881	0.20939	0.220238	0.207265	0.173063	0.122758	0.0623779	-0.00247246	-0.0672371	-0.128332	-0.182562	-0.226349	-0.255318
-0.0892011	-0.100559	-0.108376	-0.112361	-0.112005	-0.106225	-0.0935401	-0.0730283	-0.0456555	-0.0151146	0.0124753	0.0299911	0.0312766	0.012935	-0.0246026	-0.0769562	-0.1366	-0.194402	-0.241522	-0.271096	-0.279208	-0.265005	-0.230252	-0.178666	-0.115224	-0.045429	0.0254403	0.0929557	0.153974	0.206825	0.251176	0.28762	0.317119	0.340497	0.358167	0.370198	0.376676	0.37808	0.3753	0.36917	0.359745	0.345932	0.325942	0.298387	0.263344	0.222825	0.180495	0.140769	0.107542	0.0830352
0.0281447	0.00288672	-0.0216069	-0.0439496	-0.0628483	-0.0772559	-0.0864033	-0.0898079	-0.0873391	-0.0793176	-0.0665592	-0.0503243	-0.0322016	-0.0139649	0.00258942	0.0158412	0.0245918	0.0283209	0.0273691	0.022955	0.016989	0.0117061	0.00918108	0.0108272	0.0170229	0.0270103	0.0391147	0.0512012	0.0612211	0.0677048	0.07006	0.0685771	0.0641558	0.0578842	0.0506753	0.0431222	0.0355674	0.0282514	0.021422	0.0154017	0.0106681	0.00792069	0.00799645	0.0115552	0.0186481	0.0284161	0.0391305	0.0486227	0.054946	0.0570018
0.0627252	0.0649646	0.0779642	0.100984	0.132077	0.168342	0.206289	0.242244	0.272748	0.294901	0.306598	0.306646	0.294776	0.271559	0.238356	0.197331	0.151422	0.10414	0.0592155	0.0201582	-0.0102719	-0.0305782	-0.0409075	-0.043143	-0.0405888	-0.0371868	-0.0363935	-0.0400798	-0.0478606	-0.0571565	-0.0640789	-0.0648729	-0.0573534	-0.0417794	-0.0208853	0.000884856	0.0186305	0.0282896	0.0276136	0.0166587	-0.00227452	-0.0252793	-0.047904	-0.066249	-0.0777643	-0.0816232	-0.0786123	-0.0705767	-0.0596811	-0.047888
0.188627	0.182532	0.171403	0.151811	0.122146	0.0836899	0.0407146	-0.000547276	-0.0338138	-0.0549447	-0.0635454	-0.0632132	-0.060208	-0.0609855	-0.0694636	-0.0851239	-0.102846	-0.114559	-0.112023	-0.0897501	-0.04701	0.0118468	0.0786276	0.143367	0.196562	0.231135	0.243679	0.23462	0.207275	0.166193	0.115444	0.0576001	-0.00622183	-0.0753183	-0.147804	-0.219266	-0.282563	-0.329137	-0.351451	-0.345559	-0.312743	-0.259457	-0.195556	-0.131449	-0.0751735	-0.0303543	0.0041521	0.0328632	0.0612321	0.0931368
0.0774931	0.0708441	0.0619633	0.0535606	0.0478597	0.0460511	0.0482343	0.0537542	0.0616644	0.0710618	0.0811778	0.0912762	0.100497	0.107783	0.111951	0.111924	0.107081	0.0976482	0.0850002	0.0716751	0.0609769	0.0562137	0.0597746	0.0723192	0.092363	0.116453	0.139952	0.158226	0.167844	0.167401	0.15769	0.141183	0.121025	0.0999504	0.0795629	0.0602192	0.0414475	0.0226218	0.00354835	-0.015274	-0.0327814	-0.0477773	-0.0594801	-0.06795	-0.0741991	-0.0799175	-0.0868833	-0.0962516	-0.107988	-0.120685
0.0899963	0.102737	0.115132	0.123528	0.125805	0.121842	0.113315	0.102945	0.0934409	0.0864619	0.0820024	0.0784662	0.0734432	0.0648616	0.0519991	0.0359123	0.0191422	0.00485182	-0.00429157	-0.00711132	-0.00441837	0.00119848	0.00622662	0.00739633	0.00269912	-0.00810526	-0.0236164	-0.0414646	-0.0592875	-0.0756686	-0.0906715	-0.105716	-0.122816	-0.143469	-0.167665	-0.193439	-0.217143	-0.234345	-0.24105	-0.234827	-0.215501	-0.185193	-0.147726	-0.107596	-0.0688788	-0.0344112	-0.00541362	0.0184146	0.0383837	0.0560237
0.267303	0.282432	0.285467	0.276866	0.258682	0.233918	0.205798	0.177175	0.150213	0.126341	0.106447	0.0911395	0.0808503	0.0756751	0.0749707	0.0769143	0.0783373	0.0750835	0.0629219	0.0387569	0.00166114	-0.0467131	-0.102524	-0.160729	-0.216213	-0.264725	-0.303464	-0.331312	-0.348716	-0.357312	-0.359362	-0.357107	-0.352207	-0.345436	-0.336729	-0.325509	-0.311164	-0.293487	-0.272823	-0.249816	-0.22487	-0.197678	-0.167157	-0.131857	-0.0906432	-0.0433759	0.00870742	0.0630552	0.116331	0.165234
0.350735	0.329932	0.304035	0.275337	0.246277	0.218993	0.194945	0.174666	0.157693	0.142731	0.128073	0.112153	0.0940526	0.0737594	0.0520707	0.0301696	0.00907835	-0.0107464	-0.0294853	-0.0476752	-0.0657216	-0.0834173	-0.099651	-0.112432	-0.119277	-0.117889	-0.106911	-0.086485	-0.0583934	-0.0256712	0.00820242	0.0402543	0.0687222	0.0932406	0.114495	0.133528	0.150935	0.166214	0.177511	0.18199	0.176809	0.16042	0.133642	0.0999451	0.0646766	0.0334464	0.0102789	-0.00370115	-0.0104833	-0.014235
0.0445598	0.0388614	0.0208085	-0.00816156	-0.0445675	-0.0836285	-0.120183	-0.149558	-0.168224	-0.174203	-0.167225	-0.148649	-0.121134	-0.0880729	-0.0529037	-0.0184932	0.0132281	0.0412722	0.0653068	0.0852679	0.101069	0.112521	0.119454	0.121912	0.120285	0.115269	0.107684	0.0982525	0.0874931	0.0757775	0.0635323	0.0514883	0.0408365	0.0331706	0.0301833	0.0332153	0.0428527	0.0587553	0.0797939	0.104425	0.131135	0.158789	0.186804	0.215085	0.24378	0.272926	0.302116	0.330315	0.355871	0.376707
0.0642993	0.053391	0.0461998	0.0439209	0.0462282	0.0513944	0.0568415	0.059926	0.0587478	0.0527869	0.0431484	0.0322743	0.0231816	0.0184858	0.0195773	0.02626	0.0369102	0.0489754	0.0595893	0.0661647	0.0668938	0.0610687	0.0491255	0.0323931	0.0126747	-0.00814678	-0.0283428	-0.0463856	-0.0608788	-0.0704802	-0.0739157	-0.0701452	-0.0586825	-0.039981	-0.0156847	0.0114516	0.037997	0.0604719	0.0759457	0.0824271	0.078975	0.0656011	0.0431155	0.0129911	-0.0227464	-0.0616204	-0.100808	-0.137252	-0.167806	-0.189484
0.159153	0.155186	0.142903	0.125617	0.107583	0.0927318	0.0835814	0.0806102	0.0822749	0.0856797	0.0876598	0.0858621	0.0794134	0.0689584	0.0561525	0.0428845	0.0304937	0.0191836	0.00779759	-0.00591273	-0.0245112	-0.0497764	-0.0816799	-0.117949	-0.15453	-0.18678	-0.210856	-0.224738	-0.228514	-0.223854	-0.213016	-0.197908	-0.179634	-0.158649	-0.135301	-0.110406	-0.0855598	-0.0631071	-0.0457632	-0.0359571	-0.0350136	-0.042468	-0.0558502	-0.0711139	-0.0836365	-0.0894919	-0.0866026	-0.0753658	-0.0584558	-0.0398222
-0.0668014	-0.0509774	-0.0301927	-0.00753342	0.0136505	0.0301882	0.0395301	0.0400548	0.0312231	0.0136216	-0.0110911	-0.0403662	-0.0710967	-0.10005	-0.124319	-0.141729	-0.151115	-0.152448	-0.146789	-0.136096	-0.122837	-0.10937	-0.0972721	-0.0868841	-0.0773262	-0.0670175	-0.054515	-0.0393121	-0.0222518	-0.0054124	0.00844753	0.0166603	0.0173899	0.0101563	-0.00397652	-0.0225926	-0.0424246	-0.0600149	-0.0724073	-0.0777814	-0.0758751	-0.0680136	-0.0566938	-0.0448398	-0.0349683	-0.0285306	-0.0256185	-0.0250767	-0.0249325	-0.0229828
0.194765	0.196419	0.19922	0.201832	0.20212	0.198091	0.18862	0.173731	0.15439	0.131982	0.107705	0.0821634	0.0552809	0.026498	-0.00484778	-0.0390887	-0.0758514	-0.113858	-0.15103	-0.184931	-0.21337	-0.234878	-0.24886	-0.255489	-0.255491	-0.249951	-0.240137	-0.227346	-0.21276	-0.197285	-0.181348	-0.164742	-0.146613	-0.125665	-0.100503	-0.070066	-0.0340291	0.00690293	0.0508778	0.0950473	0.136057	0.170777	0.197009	0.213931	0.222134	0.223313	0.219779	0.213958	0.207943	0.203106
0.177741	0.192101	0.198	0.192617	0.174365	0.143427	0.101957	0.0538882	0.00436595	-0.0411401	-0.07786	-0.102643	-0.114522	-0.114781	-0.106514	-0.0937773	-0.0805761	-0.0699847	-0.0637132	-0.0622243	-0.0652729	-0.0724851	-0.0835834	-0.0981856	-0.115418	-0.133633	-0.150403	-0.162854	-0.168269	-0.164797	-0.151996	-0.130987	-0.10413	-0.0743108	-0.044118	-0.0153075	0.011291	0.0355318	0.0576025	0.0777295	0.0959882	0.112186	0.125771	0.135788	0.140939	0.139836	0.131325	0.114785	0.0903243	0.0588926
-0.130671	-0.152131	-0.145628	-0.113376	-0.0627196	-0.00414203	0.0513322	0.094587	0.120073	0.126353	0.115614	0.0925685	0.0632365	0.0338284	0.00969312	-0.00565483	-0.0111308	-0.00792425	0.00141384	0.0141208	0.0279727	0.0413644	0.0529494	0.0613458	0.0652289	0.0637659	0.0571593	0.0469652	0.0358443	0.0267539	0.0220515	0.0229711	0.0295496	0.0408563	0.0554001	0.0715866	0.088045	0.103749	0.118008	0.130383	0.1405	0.147865	0.151758	0.151306	0.145751	0.134847	0.1191	0.0996671	0.0779121	0.0548948
0.0156541	0.0434489	0.0775942	0.115545	0.154031	0.189732	0.219954	0.243082	0.258688	0.26728	0.269774	0.266949	0.25916	0.246425	0.228744	0.206446	0.180421	0.152107	0.123215	0.0953113	0.0694619	0.0460892	0.025052	0.00583217	-0.0123233	-0.0303682	-0.0494348	-0.0706337	-0.0946124	-0.121076	-0.148565	-0.174664	-0.196629	-0.212217	-0.220364	-0.22144	-0.216983	-0.209047	-0.199458	-0.189325	-0.179052	-0.168718	-0.158458	-0.148593	-0.139503	-0.131331	-0.123672	-0.115443	-0.105081	-0.091009
Fig 2d
ERP ABS PE high
-0.123744	-0.139163	-0.148131	-0.151258	-0.1497	-0.14457	-0.136459	-0.125239	-0.110196	-0.0904438	-0.065483	-0.0356884	-0.00251525	0.0316872	0.0641562	0.0922665	0.113972	0.128069	0.134274	0.133113	0.125679	0.113333	0.0974429	0.0792137	0.0596226	0.039453	0.0194001	0.000191279	-0.0173351	-0.0322239	-0.0434995	-0.0503573	-0.0523758	-0.0496477	-0.0427508	-0.0325429	-0.0198663	-0.00533473	0.0106427	0.0275646	0.0443782	0.0591245	0.0690146	0.0710694	0.0631146	0.0447071	0.0175783	-0.0146062	-0.0470399	-0.0747752
0.157991	0.13617	0.133039	0.146255	0.170502	0.198759	0.223798	0.239566	0.242193	0.230455	0.205705	0.171348	0.132048	0.092846	0.0583902	0.0324029	0.0173999	0.0145691	0.0237129	0.0432276	0.0701477	0.100342	0.128952	0.15106	0.162484	0.160501	0.144336	0.115366	0.0770511	0.0345942	-0.00573444	-0.0376023	-0.0557862	-0.0572662	-0.0419838	-0.012993	0.0241453	0.0626243	0.0960147	0.119803	0.132263	0.134274	0.128246	0.116743	0.101416	0.0826317	0.0598122	0.0322233	-0.000179857	-0.0362022
0.290167	0.244636	0.182995	0.107551	0.0223695	-0.0666069	-0.151858	-0.22497	-0.277574	-0.302424	-0.294438	-0.251586	-0.175471	-0.0715185	0.0513777	0.181832	0.307485	0.416776	0.500585	0.553389	0.573675	0.563556	0.527756	0.47236	0.403793	0.328256	0.251587	0.179242	0.116129	0.0661683	0.0317342	0.0132446	0.00911609	0.0161416	0.0301713	0.0469066	0.0626396	0.0748122	0.0823055	0.0853827	0.085266	0.0834659	0.0811194	0.078584	0.0753751	0.070376	0.0621869	0.0494859	0.031318	0.00727543
0.182411	0.175652	0.171306	0.169427	0.170097	0.173517	0.179891	0.189189	0.200862	0.213647	0.225568	0.234149	0.23686	0.231725	0.217935	0.196236	0.168866	0.139082	0.110472	0.0863448	0.0693075	0.0610294	0.0621578	0.0724019	0.0907571	0.115712	0.145301	0.177052	0.207998	0.234912	0.254807	0.265644	0.266981	0.260235	0.248315	0.234696	0.222238	0.212221	0.20396	0.19513	0.182642	0.163714	0.136801	0.10212	0.06167	0.018726	-0.0230602	-0.060657	-0.0923908	-0.118161
0.369221	0.37072	0.370449	0.367998	0.363005	0.354817	0.342332	0.324311	0.300208	0.271167	0.240214	0.210941	0.18536	0.162655	0.139822	0.113639	0.0826583	0.0483412	0.0149735	-0.011788	-0.0272235	-0.0296312	-0.0213718	-0.0085741	0.000666342	-0.000612048	-0.0150221	-0.0392036	-0.0646631	-0.0805976	-0.0775433	-0.0506852	-0.00181544	0.0607737	0.12456	0.176479	0.206688	0.211138	0.19216	0.157239	0.116822	0.0819395	0.0618377	0.0617562	0.0812129	0.113381	0.146309	0.166408	0.163184	0.132892
0.0592972	0.025782	-0.00561439	-0.0339202	-0.0587377	-0.0800818	-0.0981745	-0.113259	-0.125442	-0.134557	-0.140098	-0.141272	-0.137165	-0.126975	-0.110278	-0.087229	-0.0587228	-0.0265214	0.00675503	0.0379458	0.0639964	0.0827342	0.093488	0.0973573	0.097066	0.096436	0.0996131	0.110217	0.130615	0.161509	0.201902	0.249343	0.300329	0.350747	0.396325	0.43306	0.45761	0.467608	0.461875	0.440536	0.405071	0.358291	0.304162	0.247431	0.192994	0.145083	0.106429	0.0777134	0.0574487	0.0423924
0.0257238	0.0312665	0.0299736	0.0232399	0.0140783	0.00654277	0.00472127	0.0116321	0.0283952	0.0539631	0.0854924	0.119189	0.151309	0.178974	0.200584	0.21578	0.225062	0.229292	0.22925	0.22543	0.218124	0.207695	0.19486	0.180788	0.166899	0.154454	0.14415	0.135945	0.129156	0.122742	0.115651	0.107136	0.0969721	0.0855205	0.0735864	0.0620559	0.0513702	0.0410321	0.0293906	0.0138793	-0.00829766	-0.0392282	-0.0794106	-0.127242	-0.179076	-0.229846	-0.274057	-0.306885	-0.3251	-0.32758
-0.239001	-0.191961	-0.146018	-0.104752	-0.0708313	-0.0456555	-0.029206	-0.0201448	-0.0162282	-0.0149775	-0.0143887	-0.0134024	-0.0119556	-0.0106541	-0.010262	-0.0112442	-0.0135385	-0.0165528	-0.0193133	-0.020746	-0.020043	-0.0169641	-0.0119657	-0.0061735	-0.00121889	0.00113219	-0.000421578	-0.00607775	-0.0145619	-0.0232206	-0.0285513	-0.0269795	-0.0156085	0.00724967	0.0417753	0.0865448	0.138622	0.193873	0.247555	0.295091	0.332733	0.357941	0.369484	0.367319	0.35228	0.32565	0.288811	0.243089	0.189785	0.130291
0.248038	0.251238	0.243841	0.224514	0.194089	0.155436	0.112924	0.0716669	0.03671	0.0122322	0.000814348	0.00285571	0.0163501	0.0371999	0.0600536	0.0794761	0.0911696	0.0929343	0.0851314	0.0705346	0.0535906	0.0392847	0.031982	0.0345634	0.0479752	0.0711764	0.10144	0.13492	0.167366	0.194866	0.214453	0.224449	0.224479	0.215258	0.19833	0.175861	0.150434	0.12474	0.101166	0.0813714	0.065969	0.0544465	0.0454047	0.0370673	0.0278909	0.0170566	0.00463387	-0.00864753	-0.021856	-0.0342545
0.722037	0.734301	0.717476	0.674796	0.612767	0.539543	0.463079	0.389659	0.323127	0.264929	0.21475	0.171443	0.133889	0.101552	0.0746337	0.0538299	0.0398357	0.0327594	0.0316445	0.034275	0.0373651	0.0370956	0.0298574	0.0130283	-0.0143782	-0.0513305	-0.094833	-0.140587	-0.184223	-0.222711	-0.255332	-0.283745	-0.31113	-0.340833	-0.375019	-0.413783	-0.454892	-0.494135	-0.526077	-0.545058	-0.54632	-0.526991	-0.486667	-0.427408	-0.353231	-0.269325	-0.181203	-0.0939837	-0.0119667	0.0614732
-0.0418201	-0.0419069	-0.035078	-0.0232253	-0.00908429	0.00450562	0.0152779	0.022003	0.0246849	0.0244482	0.023123	0.0226757	0.0246638	0.0298882	0.0383841	0.0497113	0.0632798	0.0784354	0.0942675	0.109369	0.121807	0.129397	0.130202	0.123074	0.107995	0.0860743	0.0592951	0.030168	0.00142345	-0.0242717	-0.0446209	-0.0580037	-0.0636955	-0.0619024	-0.0535962	-0.0402499	-0.0235895	-0.00541702	0.0124978	0.0285111	0.0412706	0.0499472	0.0544524	0.0555543	0.0548087	0.0542608	0.0559855	0.0615863	0.0717466	0.0859079
0.234998	0.239448	0.236755	0.224947	0.205567	0.183377	0.164604	0.154411	0.154663	0.162915	0.17309	0.177677	0.170563	0.149254	0.115531	0.0743951	0.0321134	-0.00561044	-0.0347718	-0.0535446	-0.0622615	-0.0629324	-0.0583867	-0.0512826	-0.0433174	-0.034991	-0.0261494	-0.0171327	-0.00985785	-0.00800129	-0.0158806	-0.036448	-0.0694629	-0.110864	-0.153695	-0.190178	-0.21411	-0.222763	-0.217762	-0.204565	-0.190584	-0.182451	-0.183403	-0.191781	-0.201329	-0.203346	-0.189919	-0.157038	-0.106408	-0.0452399
0.0461754	0.0724941	0.099315	0.126032	0.151326	0.173473	0.190674	0.201281	0.203929	0.197574	0.181482	0.155295	0.11934	0.075126	0.0257386	-0.0241317	-0.0686878	-0.102106	-0.119999	-0.120768	-0.106293	-0.081596	-0.0534815	-0.0286314	-0.0118982	-0.00534527	-0.00812438	-0.0169762	-0.0271048	-0.0332978	-0.031182	-0.0183421	0.00508124	0.0365681	0.0720981	0.107375	0.138932	0.164683	0.183769	0.195986	0.201261	0.199472	0.190606	0.175147	0.154452	0.130871	0.10747	0.0873497	0.0728041	0.0646285
0.162493	0.131822	0.104599	0.0844226	0.0737986	0.0735443	0.0827696	0.0993907	0.120873	0.144807	0.169063	0.191504	0.209545	0.219926	0.218984	0.203431	0.171385	0.123274	0.0622764	-0.00590222	-0.0739642	-0.134515	-0.181728	-0.212673	-0.227849	-0.230702	-0.226301	-0.21964	-0.214144	-0.210833	-0.208324	-0.203622	-0.193405	-0.175372	-0.149241	-0.117081	-0.0828658	-0.0514259	-0.02715	-0.0128886	-0.00941582	-0.0155714	-0.0289342	-0.0467075	-0.0664793	-0.0866228	-0.106259	-0.124887	-0.141872	-0.156014
0.376494	0.381546	0.391076	0.408871	0.436111	0.470869	0.508215	0.540937	0.560868	0.560628	0.535323	0.483708	0.40848	0.315692	0.213485	0.110513	0.0143922	-0.0695542	-0.138956	-0.194275	-0.237964	-0.273321	-0.303503	-0.330969	-0.357285	-0.383098	-0.408093	-0.430956	-0.449511	-0.461134	-0.463423	-0.455026	-0.436362	-0.41004	-0.38077	-0.354633	-0.33774	-0.334612	-0.346846	-0.372502	-0.406365	-0.440973	-0.468137	-0.480586	-0.473278	-0.444143	-0.394169	-0.326934	-0.247703	-0.162299
0.106233	0.0956135	0.0831216	0.065702	0.0409278	0.00855398	-0.0286547	-0.0653517	-0.095167	-0.112637	-0.114693	-0.101347	-0.0755553	-0.042436	-0.00808299	0.0216866	0.0423353	0.0511485	0.0473523	0.0319103	0.00700037	-0.0247039	-0.0606118	-0.0983915	-0.135706	-0.169657	-0.19629	-0.210596	-0.207255	-0.182044	-0.133492	-0.0641266	0.0192906	0.10692	0.188134	0.254074	0.299365	0.322361	0.324049	0.306532	0.271962	0.222239	0.159477	0.087067	0.0107269	-0.0614045	-0.12018	-0.157775	-0.169741	-0.156012
-0.159528	-0.190408	-0.226478	-0.263313	-0.297069	-0.324038	-0.340486	-0.343269	-0.331004	-0.305106	-0.270066	-0.232723	-0.20067	-0.180286	-0.175037	-0.184687	-0.205652	-0.232276	-0.258441	-0.278884	-0.289785	-0.288718	-0.274386	-0.246596	-0.206555	-0.157249	-0.103593	-0.0520258	-0.00933953	0.0190428	0.0306649	0.0269474	0.0131293	-0.0027591	-0.0116644	-0.00560406	0.0204754	0.0675847	0.132503	0.208335	0.285608	0.353855	0.403542	0.427874	0.423925	0.392955	0.340145	0.273963	0.205068	0.144656
0.0556755	0.0668011	0.0782976	0.0880202	0.0941595	0.0958975	0.0937564	0.0894521	0.0852841	0.0833208	0.084719	0.0894014	0.0961158	0.102784	0.107003	0.106568	0.099908	0.0863733	0.0662928	0.0407992	0.0114847	-0.0199962	-0.0522545	-0.0843188	-0.115549	-0.14535	-0.172844	-0.196756	-0.215637	-0.228307	-0.234281	-0.233967	-0.22859	-0.2199	-0.209763	-0.19973	-0.190696	-0.182764	-0.17533	-0.167331	-0.157546	-0.144868	-0.128555	-0.108471	-0.0852312	-0.0601683	-0.035092	-0.0118981	0.0078444	0.0232069
0.0845399	0.0972433	0.12397	0.160854	0.201693	0.239594	0.268813	0.286123	0.291312	0.286805	0.276628	0.265037	0.255238	0.248555	0.244354	0.240752	0.235727	0.228093	0.218005	0.206876	0.196753	0.189303	0.184776	0.181456	0.176046	0.164991	0.146276	0.120871	0.0930501	0.0692795	0.0559998	0.0571673	0.0725153	0.0972187	0.123135	0.141191	0.144107	0.128557	0.0960742	0.0524198	0.00562882	-0.0366219	-0.0693135	-0.0911773	-0.104316	-0.112724	-0.120386	-0.129698	-0.140805	-0.152037
0.109897	0.131514	0.144531	0.138934	0.110796	0.0636154	0.00702288	-0.0466413	-0.0866613	-0.107655	-0.111263	-0.105161	-0.0998797	-0.104676	-0.123851	-0.154886	-0.189216	-0.215384	-0.223224	-0.207438	-0.169233	-0.115587	-0.0567986	-0.00340597	0.0365808	0.0595754	0.0669914	0.0642257	0.0582268	0.0544708	0.0546105	0.0558086	0.0520019	0.0366743	0.00620434	-0.0376946	-0.087776	-0.133497	-0.164675	-0.17508	-0.164623	-0.139326	-0.109043	-0.0838001	-0.0700564	-0.0683292	-0.0732215	-0.0758272	-0.0674601	-0.0432172
0.0921655	0.0716865	0.0497365	0.0275396	0.0072035	-0.00869093	-0.0176698	-0.0179418	-0.00887424	0.00869681	0.0324387	0.0588832	0.0841374	0.104743	0.118434	0.124597	0.124313	0.119956	0.114487	0.110702	0.110657	0.11538	0.124871	0.138295	0.154214	0.170784	0.185893	0.19735	0.203164	0.201882	0.192894	0.176591	0.154331	0.128217	0.100751	0.0744169	0.0512133	0.0322207	0.0173503	0.00539896	-0.00557227	-0.0176273	-0.032294	-0.0500653	-0.0702073	-0.0909004	-0.109649	-0.123865	-0.131521	-0.131735
0.234233	0.25394	0.269941	0.27923	0.280435	0.273728	0.260321	0.241755	0.219262	0.193451	0.164405	0.132127	0.0970812	0.0605712	0.0247201	-0.00798778	-0.0354219	-0.0564669	-0.0713519	-0.0815062	-0.0889513	-0.0954169	-0.101535	-0.106524	-0.10859	-0.105918	-0.0977899	-0.0853221	-0.0715197	-0.0606232	-0.0569634	-0.0636613	-0.0815503	-0.108677	-0.140612	-0.171541	-0.195838	-0.209567	-0.211382	-0.202539	-0.186078	-0.165533	-0.143714	-0.122005	-0.100384	-0.0780555	-0.0543522	-0.0294727	-0.00475681	0.0175672
0.116041	0.113549	0.114466	0.115552	0.113682	0.106546	0.0930469	0.0734209	0.0491022	0.0223747	-0.00409481	-0.0277619	-0.0466786	-0.0598507	-0.0674719	-0.0710755	-0.0735125	-0.0785454	-0.0899495	-0.11031	-0.139974	-0.176662	-0.215947	-0.252378	-0.28075	-0.297099	-0.299301	-0.287302	-0.263013	-0.229905	-0.192401	-0.155109	-0.122024	-0.0958414	-0.0775137	-0.0661813	-0.0595624	-0.0547034	-0.0487824	-0.0396154	-0.0257435	-0.00631811	0.0189029	0.0493772	0.0835889	0.119063	0.152709	0.181457	0.202984	0.21622
0.439883	0.432804	0.422675	0.410438	0.396911	0.382392	0.366456	0.348068	0.325954	0.299116	0.267274	0.231116	0.19226	0.152969	0.115649	0.0822853	0.0539632	0.0306622	0.011441	-0.00502232	-0.0197566	-0.0329895	-0.0440252	-0.0515598	-0.0543213	-0.0518042	-0.0448153	-0.0355698	-0.027211	-0.0228793	-0.0246787	-0.032936	-0.0460344	-0.0609015	-0.0739665	-0.0822471	-0.084256	-0.0805088	-0.0734689	-0.066845	-0.0643317	-0.0681581	-0.078033	-0.091022	-0.102527	-0.108042	-0.104995	-0.0938714	-0.0781145	-0.0628473
-0.0396196	-0.0283454	-0.0183176	-0.0101635	-0.00538676	-0.00593884	-0.0133351	-0.0277126	-0.0472892	-0.068547	-0.087167	-0.0993834	-0.103207	-0.099014	-0.0892592	-0.077431	-0.066676	-0.0586658	-0.0531428	-0.048281	-0.0416896	-0.031645	-0.0180596	-0.00282902	0.0105388	0.0178687	0.0155321	0.00156708	-0.0236272	-0.0572481	-0.0947297	-0.130854	-0.160983	-0.182059	-0.193122	-0.195191	-0.190505	-0.181331	-0.168749	-0.151957	-0.128427	-0.094904	-0.0488261	0.0104113	0.0808503	0.158248	0.237105	0.312013	0.378798	0.435016
0.227654	0.233508	0.234137	0.230282	0.222379	0.210507	0.194432	0.1737	0.147757	0.11615	0.0787938	0.0362622	-0.0100257	-0.0578031	-0.104156	-0.145907	-0.18016	-0.20493	-0.219685	-0.225536	-0.22491	-0.220815	-0.215998	-0.212306	-0.210373	-0.209664	-0.208742	-0.205684	-0.198587	-0.186077	-0.1677	-0.144087	-0.11682	-0.0880773	-0.0601677	-0.0351183	-0.0144062	0.00112863	0.0112315	0.0161124	0.0163094	0.0125747	0.0057832	-0.00317596	-0.0135435	-0.0248107	-0.0366924	-0.0488726	-0.060638	-0.0706558
0.0537238	0.0675798	0.0826486	0.0993937	0.118676	0.141352	0.167723	0.197029	0.227265	0.255459	0.278312	0.292941	0.29749	0.291423	0.275469	0.251273	0.220816	0.185766	0.146987	0.104418	0.0574267	0.00556535	-0.0505907	-0.108954	-0.166068	-0.217858	-0.260657	-0.292073	-0.311431	-0.319635	-0.318558	-0.31021	-0.296106	-0.277102	-0.253761	-0.22697	-0.198415	-0.170644	-0.146613	-0.12887	-0.118727	-0.115753	-0.117782	-0.121369	-0.122522	-0.117591	-0.104171	-0.0818276	-0.0522998	-0.0190689
0.102055	0.0975213	0.0907243	0.0800135	0.0645109	0.0443035	0.0202879	-0.00624661	-0.034052	-0.0621768	-0.0899824	-0.116962	-0.14247	-0.165514	-0.18473	-0.198566	-0.205612	-0.205018	-0.196945	-0.182868	-0.165494	-0.148153	-0.133867	-0.124441	-0.119889	-0.118404	-0.116988	-0.11255	-0.103056	-0.0882631	-0.069751	-0.0502974	-0.0328278	-0.0193072	-0.0100004	-0.00345797	0.00274873	0.0109374	0.0224097	0.0370584	0.0535283	0.0697568	0.0836066	0.0933598	0.0980084	0.0973779	0.0921022	0.0834403	0.0729551	0.0621292
0.199356	0.207847	0.212415	0.212748	0.208484	0.19962	0.186589	0.170019	0.150391	0.127827	0.10212	0.0730036	0.0405049	0.00522969	-0.0316134	-0.0684667	-0.103757	-0.13607	-0.164112	-0.186579	-0.202089	-0.209281	-0.207154	-0.195591	-0.175825	-0.150538	-0.12351	-0.0988682	-0.0800909	-0.0689843	-0.0649845	-0.0651409	-0.0649168	-0.0595509	-0.0454573	-0.0212025	0.0121591	0.0513915	0.0918607	0.128576	0.157307	0.17555	0.183067	0.181798	0.175126	0.166735	0.159536	0.155056	0.153415	0.153712
0.238843	0.266528	0.29402	0.318379	0.336131	0.344018	0.339794	0.322873	0.294671	0.258531	0.2192	0.181872	0.151071	0.129664	0.118299	0.115418	0.117844	0.121676	0.123105	0.118915	0.106704	0.0849772	0.0532322	0.0120656	-0.0367413	-0.0902367	-0.144529	-0.195294	-0.238444	-0.270795	-0.290602	-0.297889	-0.294418	-0.283197	-0.267711	-0.251239	-0.236453	-0.225237	-0.218606	-0.21666	-0.21858	-0.222743	-0.227001	-0.22917	-0.227604	-0.221672	-0.211993	-0.200422	-0.189748	-0.183146
0.0540582	0.0401624	0.0437158	0.0618177	0.0890129	0.118349	0.142562	0.155204	0.151682	0.130151	0.0920861	0.0423122	-0.0116958	-0.0612649	-0.0984471	-0.117913	-0.118236	-0.102054	-0.0749543	-0.0435405	-0.0135393	0.011326	0.0295305	0.0412778	0.0477417	0.050343	0.050281	0.04838	0.045209	0.0413659	0.0377462	0.0355658	0.0359822	0.03946	0.0453113	0.0517963	0.0568209	0.0589365	0.0582046	0.0564694	0.0568264	0.0625188	0.0757554	0.0968795	0.124149	0.154129	0.182432	0.20451	0.21638	0.215268
0.0281246	0.0460661	0.0719662	0.102235	0.13265	0.159358	0.179684	0.192525	0.198293	0.198502	0.19511	0.189817	0.183561	0.17638	0.167637	0.156497	0.142442	0.125637	0.10699	0.0879247	0.0699804	0.0544044	0.0418492	0.0322519	0.0249078	0.0186723	0.0122102	0.00428736	-0.00589034	-0.0183601	-0.03223	-0.0457726	-0.0568389	-0.0634833	-0.064548	-0.0599764	-0.0507739	-0.0387019	-0.025837	-0.0141633	-0.00536464	-0.00079211	-0.00138128	-0.007442	-0.0184702	-0.0331057	-0.0492684	-0.0644882	-0.0763792	-0.0831532
ERP ABS PE low
0.138017	0.124479	0.11375	0.103896	0.0929459	0.0794866	0.0633435	0.0460886	0.0310018	0.0222697	0.0235708	0.0365748	0.0600501	0.090016	0.120876	0.14709	0.164783	0.172743	0.172483	0.167469	0.161933	0.159733	0.163456	0.173881	0.189914	0.209067	0.228328	0.245076	0.257684	0.265595	0.268914	0.267819	0.262156	0.251501	0.235635	0.215097	0.191438	0.166997	0.144356	0.125688	0.112195	0.103769	0.0989425	0.0951165	0.0890403	0.0775434	0.0583731	0.0308924	-0.00355985	-0.0417931
0.227873	0.158929	0.104146	0.0614705	0.0274308	-0.0014811	-0.0277359	-0.0523677	-0.0753327	-0.0963266	-0.115505	-0.133633	-0.151568	-0.169456	-0.186199	-0.199508	-0.206475	-0.204441	-0.191843	-0.168726	-0.136729	-0.0986292	-0.0576798	-0.0169265	0.0214102	0.0563474	0.088126	0.117736	0.146201	0.17397	0.200693	0.225496	0.247538	0.266462	0.282501	0.296312	0.308688	0.320245	0.331144	0.340916	0.348414	0.351842	0.3489	0.337153	0.314583	0.28015	0.234277	0.179095	0.118278	0.0564746
-0.0884675	-0.118678	-0.132806	-0.125183	-0.0942731	-0.0433133	0.0203797	0.0872076	0.147603	0.194143	0.222875	0.233568	0.22902	0.213849	0.193233	0.171914	0.153587	0.140652	0.134253	0.134451	0.140443	0.15076	0.163427	0.176124	0.186431	0.19217	0.191779	0.184625	0.171179	0.153024	0.132675	0.113165	0.0974117	0.0874859	0.0840042	0.0859553	0.0911142	0.0969297	0.101522	0.104367	0.106386	0.109394	0.115163	0.124466	0.13654	0.149165	0.159332	0.164188	0.161843	0.151769
0.0747553	0.069061	0.0654228	0.0639634	0.0644492	0.0663829	0.0689865	0.0711355	0.0714104	0.0684147	0.0612986	0.0502536	0.0367395	0.0232797	0.0127887	0.00762446	0.00875271	0.0154324	0.0256	0.0367705	0.0470191	0.0556175	0.0631332	0.0710708	0.0812525	0.0951083	0.11304	0.134071	0.15595	0.175725	0.190567	0.198541	0.199048	0.192913	0.182152	0.169451	0.157399	0.147693	0.140646	0.135213	0.129528	0.121737	0.110735	0.0964863	0.0798207	0.0619077	0.0437413	0.0258925	0.00857291	-0.00816345
0.455875	0.488027	0.51408	0.526573	0.51987	0.491959	0.445666	0.388377	0.330041	0.280291	0.245936	0.22959	0.22954	0.240719	0.256366	0.269726	0.275236	0.269092	0.249307	0.215656	0.169812	0.115509	0.0583332	0.00495178	-0.0381574	-0.0661787	-0.0771113	-0.0720527	-0.0544821	-0.0289623	3.286e-05	0.0286178	0.05344	0.0716924	0.0814871	0.0823519	0.0755532	0.0640321	0.0517664	0.0425923	0.0388594	0.0405024	0.0449592	0.0479767	0.045051	0.0330095	0.0110639	-0.0190022	-0.0533351	-0.0869389
0.00502622	-0.0165919	-0.0365575	-0.0547177	-0.0711242	-0.0857582	-0.0981513	-0.107026	-0.110166	-0.104692	-0.087776	-0.0575938	-0.0141779	0.0401849	0.101214	0.163473	0.221494	0.270879	0.309066	0.335587	0.351772	0.360017	0.362876	0.362249	0.358892	0.352329	0.341135	0.323515	0.297975	0.263869	0.221663	0.172912	0.120028	0.0659434	0.0136895	-0.034056	-0.0753594	-0.109245	-0.135701	-0.155537	-0.170159	-0.181273	-0.190462	-0.1987	-0.20599	-0.211311	-0.21294	-0.209012	-0.198172	-0.180147
0.116732	0.143527	0.175148	0.206404	0.231971	0.247325	0.249526	0.237653	0.212807	0.177735	0.136203	0.0923114	0.049911	0.0122244	-0.0183558	-0.0403712	-0.0533845	-0.0580484	-0.0560543	-0.0498086	-0.0417834	-0.0337009	-0.0258968	-0.0172001	-0.00545298	0.0115169	0.0348735	0.0640918	0.0968437	0.129466	0.157832	0.178331	0.188628	0.18798	0.177095	0.157682	0.131937	0.102126	0.0703445	0.0384279	0.00793256	-0.0199017	-0.0442352	-0.0647403	-0.081669	-0.0958049	-0.10829	-0.120374	-0.133141	-0.147258
0.239878	0.254026	0.27518	0.299867	0.32414	0.344552	0.358871	0.366264	0.366888	0.361135	0.348968	0.329699	0.302344	0.266392	0.222554	0.17306	0.121341	0.0712684	0.0262968	-0.0112102	-0.0403062	-0.0614013	-0.0759056	-0.0857532	-0.0929009	-0.0988279	-0.104127	-0.108329	-0.110035	-0.107306	-0.0982243	-0.0814853	-0.0568994	-0.0257279	0.00923205	0.0439187	0.0736553	0.0940717	0.102048	0.0963647	0.0778497	0.0490449	0.0135329	-0.0248125	-0.0623975	-0.0962194	-0.124	-0.144221	-0.156125	-0.159758
0.0722869	0.0749018	0.0824236	0.0931774	0.105152	0.116556	0.126076	0.132853	0.13634	0.13619	0.132227	0.124498	0.113393	0.0997944	0.0851832	0.0715661	0.06117	0.0559257	0.0569173	0.0640483	0.076066	0.0908701	0.1059	0.118412	0.12561	0.1248	0.113755	0.0912875	0.0578466	0.0158576	-0.030381	-0.0753109	-0.113145	-0.13909	-0.15047	-0.14745	-0.133121	-0.112833	-0.0929013	-0.0790251	-0.0749222	-0.0815609	-0.0971669	-0.117932	-0.139159	-0.15649	-0.166882	-0.16915	-0.163974	-0.153422
-0.0982725	-0.115791	-0.131761	-0.142988	-0.147756	-0.145341	-0.13541	-0.117602	-0.091406	-0.0563379	-0.0123418	0.0397182	0.0976906	0.158116	0.216604	0.268501	0.309755	0.337786	0.352076	0.354302	0.347997	0.337742	0.328003	0.321938	0.320644	0.323168	0.327239	0.330338	0.330609	0.327291	0.320565	0.31088	0.298035	0.280475	0.255265	0.218944	0.168985	0.105219	0.0305712	-0.0491068	-0.126097	-0.1925	-0.242105	-0.271876	-0.282571	-0.278298	-0.265152	-0.249366	-0.235553	-0.22562
0.15816	0.153443	0.152533	0.15648	0.165809	0.180321	0.198865	0.219266	0.238589	0.253728	0.262093	0.26215	0.25365	0.237557	0.215781	0.190832	0.16544	0.142139	0.122871	0.108698	0.0996483	0.0947259	0.0921238	0.0896438	0.0852178	0.0773739	0.0655304	0.0500558	0.0320996	0.0132557	-0.00481234	-0.0206605	-0.033228	-0.0419003	-0.046495	-0.0471996	-0.0445292	-0.039355	-0.0329578	-0.0270163	-0.0234773	-0.0243041	-0.0311388	-0.0449166	-0.0654979	-0.0914648	-0.120234	-0.148498	-0.17287	-0.190534
0.034835	-0.00201452	-0.0304337	-0.0504736	-0.0633578	-0.0707902	-0.07438	-0.0754406	-0.0751828	-0.0750235	-0.0766115	-0.0814357	-0.0902292	-0.102482	-0.116298	-0.128732	-0.136576	-0.137275	-0.129607	-0.113882	-0.0916678	-0.0652538	-0.0370816	-0.00927236	0.016723	0.0402854	0.061509	0.0808545	0.0987779	0.115528	0.131187	0.145888	0.159982	0.173922	0.187858	0.201288	0.213049	0.221707	0.22609	0.225668	0.220599	0.211519	0.199279	0.1848	0.169064	0.153115	0.137934	0.124218	0.112203	0.101673
0.467281	0.445064	0.413846	0.373466	0.324471	0.268749	0.209777	0.152226	0.100943	0.0596513	0.0298551	0.010429	-0.00190134	-0.0113553	-0.0216321	-0.0347074	-0.0503125	-0.0662427	-0.0792875	-0.0863545	-0.0853843	-0.075782	-0.0582781	-0.0343318	-0.00534315	0.0280209	0.0661101	0.110029	0.160874	0.218716	0.281734	0.345858	0.405094	0.452526	0.481726	0.488227	0.470611	0.430895	0.374096	0.30713	0.237348	0.17116	0.113142	0.0657499	0.0295447	0.0036583	-0.0137376	-0.0251289	-0.0335042	-0.0422028
0.0726889	0.10754	0.142135	0.174959	0.204399	0.228814	0.246819	0.257677	0.26157	0.259536	0.253008	0.243086	0.229899	0.212381	0.188615	0.156628	0.115319	0.0651545	0.00837171	-0.0513174	-0.109414	-0.161569	-0.204557	-0.237057	-0.260018	-0.27642	-0.290422	-0.306125	-0.326347	-0.351784	-0.380799	-0.40988	-0.434568	-0.450607	-0.45497	-0.446432	-0.425515	-0.393962	-0.354034	-0.307902	-0.257324	-0.203679	-0.148267	-0.0926481	-0.0388501	0.0107806	0.0540841	0.0897763	0.118052	0.140835
0.0776024	0.103666	0.124337	0.141209	0.156325	0.171267	0.186694	0.202476	0.218236	0.233938	0.250225	0.268401	0.290081	0.316615	0.348529	0.385239	0.425176	0.466252	0.506487	0.544554	0.58002	0.613135	0.644224	0.672888	0.697423	0.714766	0.721126	0.713033	0.68841	0.647237	0.59158	0.525025	0.451795	0.375828	0.300085	0.226234	0.154752	0.0853745	0.0177997	-0.0476227	-0.109583	-0.166103	-0.21533	-0.256516	-0.290765	-0.321199	-0.352416	-0.389376	-0.436021	-0.494042
0.0276035	0.0432636	0.0649308	0.0904268	0.118463	0.148547	0.180099	0.211399	0.239176	0.259232	0.2677	0.262254	0.242912	0.212407	0.175986	0.140441	0.112386	0.0962263	0.0925543	0.0976859	0.104606	0.105073	0.092252	0.0630353	0.0192664	-0.0325901	-0.0832372	-0.123148	-0.145087	-0.14588	-0.127124	-0.0947116	-0.057143	-0.0231176	0.000686521	0.0108719	0.00739702	-0.00729286	-0.0295391	-0.0554865	-0.0813835	-0.103251	-0.11657	-0.116638	-0.0996754	-0.0641728	-0.0118616	0.0520621	0.119451	0.180288
-0.0299295	-0.0626104	-0.101721	-0.143028	-0.181381	-0.211355	-0.228162	-0.228668	-0.212136	-0.180367	-0.137197	-0.0875232	-0.0361871	0.0129264	0.0572721	0.0955162	0.127089	0.151672	0.168856	0.178117	0.179055	0.171742	0.156996	0.136523	0.112848	0.0890248	0.0680787	0.052301	0.0426802	0.0387828	0.0391573	0.0420651	0.0462339	0.0513634	0.058219	0.0682733	0.0830007	0.10306	0.127686	0.154557	0.180175	0.200584	0.212135	0.212095	0.199112	0.173594	0.137879	0.0959376	0.0525366	0.0121285
0.105735	0.125334	0.150898	0.178949	0.205102	0.225298	0.23697	0.239717	0.235238	0.226571	0.21696	0.208742	0.202621	0.197589	0.191539	0.182331	0.168843	0.151571	0.132549	0.114611	0.100289	0.0908552	0.0859249	0.0837684	0.082164	0.0794161	0.0751316	0.0704831	0.0678858	0.0701855	0.0795739	0.0965428	0.119262	0.143708	0.164615	0.176963	0.177481	0.165599	0.143518	0.115383	0.0858677	0.0587029	0.0356652	0.0163194	-0.00149097	-0.0206299	-0.0434826	-0.0710071	-0.102368	-0.135258
0.138632	0.114283	0.0914503	0.0709558	0.0535893	0.039723	0.0290307	0.0205274	0.0129275	0.00510517	-0.00359885	-0.013266	-0.0233703	-0.0328239	-0.0401867	-0.0439973	-0.0431146	-0.0370205	-0.026051	-0.0114724	0.00468124	0.0200235	0.0323749	0.0402847	0.04336	0.0422509	0.0382396	0.0326317	0.026299	0.0196542	0.0130699	0.00744963	0.00452991	0.00664576	0.0160295	0.0339485	0.0600284	0.0920629	0.12641	0.158798	0.185263	0.202981	0.210861	0.209825	0.202631	0.193052	0.184496	0.178506	0.173838	0.166753
0.0129395	0.0677095	0.114033	0.14997	0.175917	0.193789	0.205744	0.212857	0.214326	0.207757	0.190555	0.161814	0.123715	0.0816377	0.0428489	0.0142493	3.15578e-05	8.65069e-05	0.009794	0.021398	0.0265482	0.0190716	-0.00310772	-0.037595	-0.0786837	-0.11942	-0.153739	-0.178009	-0.191689	-0.196993	-0.197726	-0.197637	-0.198834	-0.20087	-0.200891	-0.194944	-0.179963	-0.155557	-0.124763	-0.0934075	-0.0683344	-0.0551162	-0.0560417	-0.0690962	-0.0884021	-0.106052	-0.114699	-0.109965	-0.0917418	-0.0639242
-0.0176739	-0.0325127	-0.037429	-0.0351148	-0.0303635	-0.0279802	-0.0307517	-0.0383322	-0.0474198	-0.0530584	-0.0505502	-0.0373477	-0.0142893	0.0143073	0.0418409	0.0616161	0.0692922	0.0646349	0.0518164	0.0380851	0.0312518	0.0369328	0.0566105	0.087199	0.122172	0.153745	0.175299	0.183232	0.177684	0.162	0.141185	0.119965	0.101164	0.0849854	0.0694485	0.0517786	0.0301072	0.00477188	-0.0213416	-0.0435967	-0.0572175	-0.0590293	-0.0486632	-0.0288094	-0.0044137	0.0189338	0.036833	0.0474008	0.0515553	0.0521937
0.264504	0.234045	0.201382	0.169403	0.139802	0.113172	0.089464	0.0684794	0.0501321	0.0344061	0.0211921	0.0102245	0.00125665	-0.00553708	-0.00913155	-0.00750998	0.00195873	0.0216293	0.0524401	0.0929587	0.139027	0.184236	0.221217	0.243415	0.246774	0.230785	0.198581	0.156039	0.110157	0.0671943	0.0311754	0.0032352	-0.0180538	-0.0355986	-0.0523792	-0.0702169	-0.089141	-0.107533	-0.122888	-0.132802	-0.135812	-0.131816	-0.121978	-0.108146	-0.0920708	-0.0748008	-0.0565567	-0.0371471	-0.0166853	0.00380701
-0.23112	-0.230479	-0.238016	-0.250354	-0.26249	-0.269108	-0.265683	-0.249099	-0.217782	-0.171537	-0.111356	-0.0393277	0.0413166	0.126091	0.209283	0.284425	0.345253	0.386938	0.407164	0.406673	0.389068	0.359918	0.325441	0.291189	0.261075	0.236965	0.218842	0.205289	0.194009	0.182218	0.166984	0.145662	0.116395	0.0784628	0.0322908	-0.0207971	-0.0788808	-0.139708	-0.200902	-0.260076	-0.314886	-0.363079	-0.402574	-0.431536	-0.448462	-0.452307	-0.442699	-0.420187	-0.386439	-0.344222
0.113883	0.105634	0.0959232	0.0838673	0.0703717	0.0581529	0.0510981	0.0531437	0.0670076	0.0931654	0.129413	0.171182	0.212513	0.247354	0.270809	0.280042	0.274642	0.256369	0.228348	0.194021	0.156297	0.11723	0.0782533	0.0406424	0.00582608	-0.0246847	-0.0496693	-0.0685833	-0.0816968	-0.0899189	-0.0944324	-0.0963144	-0.096263	-0.0944678	-0.0906072	-0.0839596	-0.0736361	-0.0589169	-0.0396117	-0.0163562	0.00922919	0.0346322	0.0568991	0.0733794	0.0824888	0.0841401	0.0796366	0.0710767	0.0605278	0.0493034
0.304612	0.286209	0.261732	0.236567	0.214975	0.198821	0.187318	0.177752	0.166822	0.152037	0.132686	0.110047	0.0867409	0.0654455	0.0474984	0.0320244	0.0160627	-0.0042377	-0.0317607	-0.0666659	-0.105524	-0.14183	-0.167823	-0.177002	-0.166382	-0.137638	-0.0966559	-0.0516273	-0.0103657	0.0222	0.0454311	0.0628153	0.0803563	0.104148	0.138036	0.182219	0.233248	0.285332	0.332376	0.369971	0.396592	0.41364	0.424342	0.431991	0.438209	0.441911	0.439381	0.425447	0.39532	0.346465
0.282151	0.248008	0.214976	0.18804	0.17072	0.164397	0.168277	0.179953	0.196289	0.214305	0.231794	0.247531	0.261127	0.272649	0.282173	0.289421	0.293563	0.293249	0.286878	0.273056	0.251103	0.221425	0.185586	0.146035	0.105519	0.066378	0.0299657	-0.00355378	-0.0349445	-0.0653112	-0.0954839	-0.125641	-0.155265	-0.183358	-0.208761	-0.230403	-0.247391	-0.25895	-0.264314	-0.262658	-0.253145	-0.235122	-0.208466	-0.173971	-0.133584	-0.0903305	-0.0478707	-0.00977396	0.0212556	0.0439187
0.0490469	0.0833122	0.110001	0.130479	0.147917	0.165861	0.186784	0.211099	0.236983	0.261059	0.279724	0.290625	0.293736	0.291563	0.288272	0.288044	0.293299	0.303553	0.315287	0.322831	0.319907	0.301356	0.264465	0.209542	0.139664	0.0598697	-0.0238771	-0.105686	-0.180615	-0.245337	-0.298433	-0.340214	-0.372176	-0.396315	-0.414542	-0.428331	-0.43866	-0.446098	-0.450876	-0.452893	-0.451744	-0.44682	-0.437475	-0.423184	-0.403669	-0.379056	-0.350047	-0.318009	-0.284839	-0.252546
0.0522763	0.0665817	0.0766745	0.0846442	0.0929832	0.103656	0.117319	0.132916	0.147846	0.15874	0.162553	0.157534	0.14369	0.122739	0.0976313	0.0718404	0.0486017	0.0302812	0.0179838	0.0114435	0.00919405	0.00896705	0.00821571	0.00464003	-0.00339646	-0.01663	-0.0348131	-0.0566847	-0.0799787	-0.101584	-0.117946	-0.125696	-0.122408	-0.107334	-0.0818811	-0.0495538	-0.0153019	0.0155277	0.0382516	0.0496491	0.0484327	0.0354074	0.0133165	-0.0136321	-0.040526	-0.0626924	-0.0766158	-0.0805468	-0.0745962	-0.0603357
0.0331222	0.0266253	0.0222231	0.0179942	0.0124042	0.0045656	-0.00579258	-0.0184413	-0.0326649	-0.0472043	-0.0603072	-0.0699987	-0.0745443	-0.0729688	-0.0654347	-0.0533203	-0.0389747	-0.0252495	-0.0149107	-0.0100126	-0.0113449	-0.0181356	-0.0281951	-0.0385331	-0.04625	-0.0493724	-0.0473381	-0.0410126	-0.0322699	-0.0232515	-0.015543	-0.00955922	-0.00437158	0.00192023	0.0113933	0.025436	0.0442208	0.0667006	0.0910297	0.115173	0.137504	0.157312	0.175084	0.192353	0.210951	0.231913	0.254529	0.276008	0.291946	0.297456
0.30042	0.321431	0.329582	0.326605	0.314842	0.296594	0.273713	0.247461	0.218617	0.187727	0.155396	0.122511	0.0902989	0.060221	0.0337576	0.0121484	-0.00392095	-0.0146222	-0.0211471	-0.0256092	-0.0306071	-0.0385357	-0.0509196	-0.068051	-0.0890595	-0.112339	-0.136087	-0.158739	-0.179194	-0.196849	-0.211476	-0.223038	-0.231581	-0.237282	-0.240564	-0.242097	-0.24261	-0.242632	-0.242261	-0.241094	-0.238322	-0.233003	-0.22441	-0.212301	-0.19701	-0.179333	-0.160291	-0.140921	-0.122186	-0.105006
-0.46134	-0.407732	-0.351712	-0.299186	-0.254837	-0.221079	-0.197592	-0.18164	-0.169133	-0.156073	-0.13988	-0.120125	-0.0985133	-0.0783617	-0.0638324	-0.0590233	-0.0669502	-0.0885495	-0.121957	-0.162385	-0.202827	-0.235487	-0.253473	-0.252154	-0.229786	-0.187485	-0.128899	-0.0597882	0.0126045	0.0805966	0.137485	0.178951	0.204004	0.215127	0.217585	0.218045	0.222818	0.236052	0.25829	0.285901	0.311771	0.327157	0.324123	0.297823	0.248084	0.179874	0.102418	0.0270766	-0.0354173	-0.0775203
0.228459	0.178817	0.120237	0.0574747	-0.00477629	-0.0626788	-0.113737	-0.156892	-0.19229	-0.220856	-0.243846	-0.262495	-0.277772	-0.290155	-0.299358	-0.304125	-0.302279	-0.291183	-0.268588	-0.233584	-0.187335	-0.133265	-0.0766091	-0.023367	0.0210637	0.0531501	0.0719413	0.0790483	0.0779907	0.0731714	0.0688028	0.0681065	0.0729363	0.0837609	0.0998932	0.119878	0.141942	0.164418	0.18607	0.206279	0.225007	0.242558	0.259206	0.274851	0.28884	0.300122	0.307581	0.310306	0.307608	0.298879
Statistics	group	channels	sign	prob	clusterstat	stddev	cirange	latency_1	latency_2
PE+ vs PE-	PPE NPE	F1 F2 FC1 FC2 FCz Fz	Negative	0.00439912	-84.7435	0.000935924	0.00183441	0.198	0.252	SIGNIFICANT RESULT REPORTED IN THE MANUSCRIPT
	PPE NPE	F4 F6 F8 FC4 FC6 FC8	Positive	0.238352	6.30139	0.00602562	0.0118102	0.286	0.29
	PPE NPE	F4 F6 F8 FC4 FC6 FC8	Negative	0.262947	-4.12974	0.00622585	0.0122027	0.226	0.228
	PPE NPE	F3 F5 F7 FC3 FC5 FC7	Positive	0.311938	6.5364	0.00655183	0.0128416	0.156	0.16
	PPE NPE	F3 F5 F7 FC3 FC5 FC7	Positive	0.356529	4.18548	0.00677371	0.0132765	0.128	0.13
	PPE NPE	C1 C2 CP1 CP2 Cz CPz	Negative	0.0323935	-46.7424	0.00250376	0.00490738	0.23	0.262
	PPE NPE	C1 C2 CP1 CP2 Cz CPz	Negative	0.218556	-12.9692	0.00584447	0.0114552	0.288	0.298
	PPE NPE	C1 C2 CP1 CP2 Cz CPz	Negative	0.256749	-8.63994	0.00617784	0.0121086	0.332	0.338
	PPE NPE	C4 C6 T8 CP4 CP6 TP8	Positive	0.217357	13.2556	0.00583288	0.0114325	0.27	0.28
	PPE NPE	C4 C6 T8 CP4 CP6 TP8	Positive	0.239952	11.1622	0.00603945	0.0118373	0.1	0.106
	PPE NPE	C4 C6 T8 CP4 CP6 TP8	Positive	0.304139	6.43831	0.00650597	0.0127517	0.248	0.252
	PPE NPE	C4 C6 T8 CP4 CP6 TP8	Positive	0.35013	2.05833	0.00674595	0.0132221	0.444	0.444
	PPE NPE	P4 P6 P8 PO4 PO6 O2	Negative	0.276945	-8.63923	0.00632845	0.0124038	0.39	0.396
	PPE NPE	P3 P5 P7 PO3 PO5 O1	Positive	0.10018	24.9915	0.00424603	0.00832222	0.22	0.238
Statistics	group	channels	sign	prob	clusterstat	stddev	cirange	latency_1	latency_2
CORR vs INCORR	Cor Incor	AF3 AF4 AF7 AF8 Fp2 Fpz	Positive	0.322336	2.03994	0.00660962	0.0129549	0.3	0.3
	Cor Incor	F1 F2 FC1 FC2 FCz Fz	Negative	0.0213957	-55.5755	0.00204636	0.00401087	0.2	0.24
	Cor Incor	F1 F2 FC1 FC2 FCz Fz	Negative	0.0777844	-31.0181	0.00378772	0.00742393	0.322	0.344
	Cor Incor	F4 F6 F8 FC4 FC6 FC8	Positive	0.0595881	31.9336	0.00334776	0.0065616	0.278	0.296
	Cor Incor	F4 F6 F8 FC4 FC6 FC8	Positive	0.224355	11.467	0.00589949	0.011563	0.122	0.13
	Cor Incor	F3 F5 F7 FC3 FC5 FC7	Positive	0.120976	20.8417	0.00461174	0.00903901	0.39	0.404
	Cor Incor	C1 C2 CP1 CP2 Cz CPz	Negative	0.0059988	-94.9903	0.00109205	0.00214041	0.286	0.348	SIGNIFICANT RESULT REPORTED IN THE MANUSCRIPT
	Cor Incor	C1 C2 CP1 CP2 Cz CPz	Negative	0.0325935	-52.4994	0.00251122	0.00492199	0.426	0.464
	Cor Incor	C1 C2 CP1 CP2 Cz CPz	Negative	0.0739852	-33.5966	0.00370166	0.00725525	0.226	0.252
	Cor Incor	C4 C6 T8 CP4 CP6 TP8	Positive	0.216957	14.1099	0.005829	0.0114248	0.1	0.11
	Cor Incor	C4 C6 T8 CP4 CP6 TP8	Positive	0.291742	8.6569	0.00642851	0.0125999	0.124	0.13
	Cor Incor	C4 C6 T8 CP4 CP6 TP8	Positive	0.333333	6.18639	0.00666667	0.0130667	0.248	0.252
	Cor Incor	C3 C5 T7 CP3 CP5 TP7	Positive	0.367926	4.15658	0.00681992	0.013367	0.39	0.392
	Cor Incor	P1 P2 Pz POz Oz	Negative	0.0479904	-37.9405	0.00302282	0.00592473	0.288	0.316
	Cor Incor	P1 P2 Pz POz Oz	Negative	0.15137	-20.3552	0.00506867	0.00993459	0.386	0.4
	Cor Incor	P4 P6 P8 PO4 PO6 O2	Positive	0.340732	6.31349	0.00670274	0.0131374	0.34	0.344
	Cor Incor	P4 P6 P8 PO4 PO6 O2	Negative	0.0967806	-26.7671	0.00418125	0.00819524	0.382	0.4
Statistics	group	channels	sign	prob	clusterstat	stddev	cirange	latency_1	latency_2
absPE high vs low	HmPE LmPE	AF3 AF4 AF7 AF8 Fp2 Fpz	Negative	0.09998	-24.5935	0.00424226	0.00831484	0.448	0.464
	HmPE LmPE	AF3 AF4 AF7 AF8 Fp2 Fpz	Negative	0.30114	-8.62533	0.00648775	0.012716	0.308	0.314
	HmPE LmPE	F1 F2 FC1 FC2 FCz Fz	Positive	0.119576	23.7868	0.00458863	0.00899372	0.284	0.3
	HmPE LmPE	F4 F6 F8 FC4 FC6 FC8	Negative	0.0787842	-25.1337	0.00380992	0.00746743	0.358	0.378
	HmPE LmPE	F4 F6 F8 FC4 FC6 FC8	Negative	0.0805839	-24.9326	0.00384942	0.00754486	0.284	0.304
	HmPE LmPE	F4 F6 F8 FC4 FC6 FC8	Negative	0.153369	-17.488	0.00509602	0.0099882	0.45	0.464
	HmPE LmPE	F4 F6 F8 FC4 FC6 FC8	Negative	0.176765	-15.6249	0.00539479	0.0105738	0.26	0.272
	HmPE LmPE	F4 F6 F8 FC4 FC6 FC8	Negative	0.402719	-2.08375	0.00693594	0.0135944	0.1	0.1
	HmPE LmPE	F3 F5 F7 FC3 FC5 FC7	Negative	0.143771	-18.9088	0.00496188	0.00972528	0.448	0.462
	HmPE LmPE	C1 C2 CP1 CP2 Cz CPz	Positive	0.00039992	243.868	0.000282758	0.000554205	0.222	0.38	SIGNIFICANT RESULT REPORTED IN THE MANUSCRIPT
	HmPE LmPE	C1 C2 CP1 CP2 Cz CPz	Positive	0.00339932	105.125	0.000823136	0.00161335	0.418	0.464	SIGNIFICANT RESULT REPORTED IN THE MANUSCRIPT
	HmPE LmPE	P1 P2 Pz POz Oz	Positive	0.0439912	39.4277	0.00290021	0.0056844	0.358	0.388
	HmPE LmPE	P1 P2 Pz POz Oz	Positive	0.0527894	36.407	0.00316236	0.00619823	0.442	0.464
	HmPE LmPE	P1 P2 Pz POz Oz	Positive	0.221156	15.4533	0.00586934	0.0115039	0.288	0.3
	HmPE LmPE	P1 P2 Pz POz Oz	Positive	0.355129	4.1364	0.00676775	0.0132648	0.182	0.184
	HmPE LmPE	P3 P5 P7 PO3 PO5 O1	Positive	0.343331	6.30042	0.00671498	0.0131614	0.386	0.39
[truncated: 351 more columns]

## Sheet: Fig 3
Fig 3 b
AbsPE discrimination
0.607094	0.599383	0.542164	0.5	0.5	0.5	0.535508	0.576982	0.603198	0.589238	0.610421	0.630225	0.636961	0.632497	0.648892	0.657495	0.675919	0.678598	0.708709	0.741174	0.748884	0.758786	0.773639	0.771041	0.760328	0.755864	0.748154	0.745881	0.76114	0.768038	0.782404	0.813165	0.830696	0.842139	0.843763	0.842626	0.84149	0.828098	0.823472	0.828991	0.815681	0.795552	0.792225	0.778833	0.754971	0.706598	0.674377	0.674296	0.666748	0.66131
0.555804	0.529974	0.542251	0.555804	0.565689	0.547592	0.512117	0.521126	0.536751	0.538744	0.547274	0.566167	0.537309	0.553013	0.574777	0.580038	0.573262	0.549984	0.564812	0.600367	0.611926	0.643176	0.649713	0.630261	0.628747	0.597656	0.571508	0.573262	0.574139	0.56545	0.543686	0.544005	0.580038	0.597417	0.588568	0.609136	0.64772	0.679927	0.688457	0.682079	0.660794	0.647003	0.628428	0.632733	0.634247	0.625239	0.64214	0.648437	0.65059	0.651706
0.5	0.5	0.5	0.5	0.5	0.5	0.5	0.5	0.5	0.5	0.5	0.5	0.520545	0.556248	0.540859	0.566405	0.59349	0.567713	0.540782	0.527008	0.512696	0.512773	0.523623	0.558633	0.593721	0.614112	0.635118	0.651046	0.651431	0.631579	0.625346	0.644506	0.655048	0.6512	0.653663	0.652816	0.641736	0.64743	0.658972	0.667282	0.66305	0.669437	0.673746	0.693521	0.702601	0.681902	0.665205	0.639197	0.619421	0.624885
0.627222	0.576004	0.555329	0.510847	0.523142	0.529016	0.534889	0.546636	0.605686	0.657765	0.663325	0.673741	0.659644	0.620017	0.598167	0.615632	0.628788	0.630903	0.613126	0.585246	0.609366	0.621349	0.60318	0.60874	0.632548	0.641162	0.64962	0.62871	0.646096	0.649072	0.642024	0.658156	0.682826	0.705772	0.712194	0.729266	0.75417	0.764195	0.747279	0.752996	0.754327	0.734043	0.736315	0.738664	0.7407	0.740622	0.741562	0.742031	0.7407	0.74861
0.5	0.5	0.510842	0.515784	0.510922	0.5	0.5	0.5	0.5	0.532127	0.572465	0.570711	0.585619	0.563058	0.572624	0.605309	0.595504	0.593192	0.597577	0.626515	0.655453	0.647959	0.633291	0.61934	0.65051	0.652742	0.648437	0.648358	0.675941	0.68463	0.659598	0.6592	0.644691	0.639908	0.649394	0.66191	0.633291	0.626515	0.614955	0.614876	0.605708	0.579401	0.575813	0.595982	0.605309	0.593112	0.602439	0.611527	0.632175	0.650271
0.574362	0.563926	0.539854	0.533709	0.54423	0.50282	0.53918	0.547008	0.549112	0.543894	0.526218	0.5	0.5	0.5	0.517549	0.548018	0.54886	0.521673	0.522936	0.517633	0.536403	0.549701	0.576719	0.577897	0.579665	0.5933	0.606767	0.620486	0.613837	0.617793	0.626967	0.654322	0.641949	0.653901	0.672586	0.676374	0.663328	0.629324	0.590102	0.571332	0.563252	0.577056	0.586398	0.598519	0.626294	0.642707	0.64136	0.639003	0.613585	0.574867
0.587025	0.572727	0.521901	0.538678	0.534298	0.523306	0.557521	0.584132	0.597769	0.583058	0.60595	0.606612	0.600826	0.617355	0.63157	0.646281	0.66405	0.64124	0.615372	0.599421	0.567355	0.586364	0.629091	0.648512	0.65843	0.685289	0.702645	0.685785	0.629256	0.59843	0.595372	0.584545	0.587438	0.599421	0.614711	0.612645	0.593388	0.577273	0.581074	0.566281	0.547273	0.556777	0.574793	0.591653	0.584711	0.571818	0.574711	0.567686	0.554545	0.547851
0.5	0.5	0.5	0.5	0.5	0.5	0.5	0.5	0.5	0.5	0.5	0.5	0.5	0.513757	0.521006	0.535855	0.580837	0.635339	0.6363	0.593589	0.584593	0.602847	0.587912	0.57481	0.573762	0.612106	0.65604	0.673771	0.663813	0.682942	0.693074	0.681806	0.666958	0.663901	0.651323	0.633418	0.636125	0.665735	0.68137	0.679885	0.68958	0.692375	0.713163	0.739366	0.762512	0.761202	0.726264	0.694558	0.679797	0.680758
0.5	0.5	0.5	0.5	0.5	0.508027	0.5	0.5	0.5	0.533088	0.576866	0.583914	0.579607	0.605921	0.588143	0.605451	0.600987	0.608583	0.596523	0.576553	0.579372	0.604511	0.599577	0.61571	0.620879	0.626674	0.63059	0.641945	0.640222	0.645235	0.633566	0.60921	0.627144	0.657922	0.649385	0.655729	0.669825	0.688151	0.678205	0.647427	0.626596	0.596366	0.561203	0.554859	0.576553	0.58689	0.579372	0.567546	0.545462	0.546793
0.545998	0.544005	0.579161	0.573501	0.567363	0.558594	0.527264	0.5	0.526706	0.532047	0.544962	0.564334	0.557318	0.547991	0.527503	0.515784	0.533562	0.549665	0.580835	0.579879	0.574697	0.571429	0.564254	0.584821	0.616948	0.635922	0.644531	0.6478	0.619021	0.601164	0.605309	0.577487	0.564652	0.589764	0.592395	0.615434	0.632015	0.654496	0.672034	0.682876	0.707191	0.709662	0.704401	0.724251	0.742746	0.745217	0.748724	0.749442	0.766901	0.773198
0.548595	0.532975	0.543554	0.55562	0.544959	0.530165	0.513058	0.522149	0.552314	0.576529	0.610248	0.60595	0.616612	0.611405	0.626942	0.620579	0.625289	0.639917	0.653223	0.654959	0.647273	0.657355	0.65562	0.64438	0.627107	0.610909	0.597438	0.59157	0.590992	0.583884	0.580992	0.615041	0.641488	0.656364	0.674959	0.683636	0.685702	0.687603	0.685289	0.683306	0.678264	0.678678	0.686281	0.688678	0.690331	0.709504	0.731736	0.748099	0.745289	0.728678
0.5	0.509124	0.5	0.508654	0.56504	0.584149	0.580782	0.514841	0.50975	0.526353	0.564727	0.582191	0.589161	0.599969	0.610385	0.626752	0.604981	0.583679	0.59433	0.615788	0.616415	0.612107	0.618529	0.647897	0.676795	0.66356	0.626126	0.623228	0.613204	0.589944	0.558932	0.56598	0.595896	0.599342	0.604119	0.6078	0.601065	0.597698	0.59989	0.601457	0.600908	0.586577	0.590414	0.576944	0.56645	0.561829	0.56692	0.580625	0.587673	0.606547
0.570646	0.550461	0.532199	0.520665	0.539985	0.530181	0.5	0.5	0.539696	0.590446	0.626874	0.639177	0.648693	0.649462	0.667339	0.689831	0.701269	0.692234	0.698481	0.713956	0.694348	0.686467	0.664648	0.663591	0.689542	0.695982	0.724817	0.742503	0.756536	0.779604	0.771146	0.767589	0.77153	0.768839	0.757689	0.742022	0.716744	0.715686	0.707805	0.677816	0.64677	0.609669	0.594963	0.616205	0.594387	0.573145	0.561323	0.563245	0.569781	0.568531
0.524872	0.543557	0.570912	0.547681	0.558455	0.543725	0.510479	0.514098	0.596835	0.591196	0.625452	0.660635	0.668041	0.678394	0.677468	0.676879	0.678815	0.6672	0.654238	0.628903	0.617204	0.586988	0.592122	0.615941	0.65348	0.665432	0.6571	0.649693	0.676374	0.666947	0.644222	0.621412	0.63631	0.630166	0.618803	0.610807	0.600034	0.609881	0.60946	0.629829	0.663244	0.698005	0.71021	0.719805	0.707769	0.676963	0.68639	0.694218	0.659961	0.631428
0.529304	0.526072	0.552625	0.582671	0.574985	0.540746	0.500044	0.5	0.515853	0.547908	0.564067	0.587126	0.593938	0.614289	0.630273	0.625819	0.668879	0.684339	0.692724	0.728972	0.747751	0.748362	0.717967	0.67805	0.640667	0.635165	0.62774	0.618045	0.644336	0.644423	0.62643	0.619879	0.622412	0.62381	0.614202	0.636213	0.655778	0.669054	0.681806	0.682854	0.694471	0.679448	0.685562	0.696567	0.713861	0.70469	0.690279	0.664337	0.66032	0.681282
0.519232	0.518727	0.55736	0.520074	0.518138	0.5	0.524198	0.5	0.559212	0.592964	0.550543	0.570912	0.61813	0.620402	0.588839	0.569902	0.557445	0.529922	0.508375	0.519569	0.525797	0.514266	0.507112	0.541116	0.559801	0.545998	0.536234	0.518307	0.527649	0.535729	0.528912	0.527902	0.543557	0.54726	0.537749	0.543473	0.545914	0.557192	0.573857	0.592711	0.61712	0.640013	0.658615	0.664759	0.660803	0.685128	0.699604	0.695144	0.700614	0.692618
0.590536	0.623339	0.608446	0.549722	0.5	0.513243	0.543972	0.596192	0.646432	0.654633	0.624847	0.609483	0.611273	0.635498	0.682722	0.68489	0.657838	0.660477	0.662362	0.650203	0.640494	0.650297	0.656612	0.65501	0.612405	0.602319	0.582241	0.57159	0.545763	0.535866	0.54237	0.541239	0.530681	0.536431	0.549345	0.529739	0.544255	0.574135	0.596757	0.610331	0.651805	0.685456	0.670186	0.667075	0.659346	0.661137	0.693656	0.712885	0.719672	0.706664
0.607175	0.579742	0.574304	0.572924	0.564159	0.593053	0.603198	0.57471	0.606931	0.61245	0.623164	0.600519	0.605065	0.603847	0.600357	0.595893	0.600438	0.612937	0.626654	0.644672	0.662933	0.672429	0.658875	0.667803	0.671212	0.663258	0.668615	0.661959	0.672673	0.662852	0.667235	0.670725	0.668371	0.658794	0.621946	0.580229	0.593215	0.626978	0.623894	0.636474	0.658713	0.665774	0.653437	0.627628	0.613424	0.613424	0.594108	0.56911	0.55377	0.554906
0.6122	0.5775	0.5668	0.5395	0.5417	0.572	0.5491	0.552	0.5533	0.5929	0.6508	0.633	0.6422	0.6547	0.6193	0.6272	0.6134	0.632	0.6584	0.6536	0.6687	0.6969	0.7085	0.7043	0.7217	0.7021	0.6686	0.6606	0.6596	0.6785	0.6928	0.7084	0.7216	0.7406	0.753	0.7446	0.7264	0.7104	0.7007	0.6826	0.66	0.647	0.6318	0.6328	0.6367	0.6363	0.6644	0.6838	0.6985	0.7005
0.5	0.5	0.5	0.5	0.5	0.521519	0.5	0.5	0.501543	0.5	0.511831	0.531464	0.550754	0.585477	0.654664	0.658693	0.643776	0.648062	0.646519	0.641204	0.612826	0.589763	0.585991	0.595336	0.604681	0.602195	0.616941	0.632116	0.625257	0.623628	0.621914	0.623885	0.621828	0.609654	0.61154	0.645062	0.657493	0.651149	0.640089	0.655607	0.658865	0.661523	0.665038	0.677212	0.680727	0.665809	0.621485	0.601766	0.626115	0.641547
0.589751	0.587664	0.540499	0.556372	0.563084	0.535057	0.533878	0.53034	0.546576	0.550567	0.59102	0.626304	0.657596	0.685079	0.691701	0.66576	0.634104	0.605896	0.621859	0.659773	0.685261	0.706213	0.706848	0.703764	0.681633	0.664943	0.641451	0.620045	0.612426	0.596644	0.569252	0.564172	0.572698	0.600363	0.615329	0.62839	0.641633	0.645442	0.6439	0.635374	0.637823	0.639365	0.648254	0.661406	0.666213	0.660227	0.65415	0.628844	0.618322	0.617052
0.5	0.5	0.534341	0.540684	0.526196	0.5	0.5	0.519774	0.531052	0.543974	0.530034	0.549377	0.52322	0.519226	0.541389	0.566998	0.569191	0.577022	0.592216	0.608035	0.612812	0.587047	0.611716	0.634349	0.658313	0.68447	0.70491	0.709688	0.720652	0.724097	0.748688	0.773514	0.773514	0.748375	0.726995	0.731694	0.727387	0.720338	0.712115	0.707025	0.687916	0.668416	0.663325	0.657373	0.646331	0.644373	0.662777	0.676012	0.675934	0.678205
0.540216	0.563428	0.559208	0.515786	0.525444	0.569678	0.609366	0.595731	0.598328	0.535022	0.570652	0.576982	0.559451	0.56424	0.589157	0.604172	0.598328	0.584855	0.605227	0.617401	0.640045	0.632903	0.628196	0.629251	0.62503	0.60125	0.574629	0.583881	0.617726	0.637773	0.646782	0.648405	0.647594	0.656765	0.663501	0.691827	0.702622	0.733057	0.726889	0.711062	0.690528	0.664232	0.671455	0.680951	0.691989	0.691827	0.677867	0.677867	0.645727	0.626329
0.57898	0.539823	0.507087	0.5	0.5	0.528467	0.550161	0.535986	0.531835	0.521184	0.568486	0.58086	0.588535	0.60921	0.60686	0.572872	0.535124	0.540684	0.565354	0.597776	0.635132	0.660506	0.66638	0.673976	0.672175	0.657765	0.64453	0.64453	0.651656	0.64218	0.612107	0.614535	0.617433	0.634192	0.61477	0.616571	0.627849	0.621192	0.593155	0.570836	0.571775	0.584776	0.599342	0.594565	0.577962	0.596366	0.618373	0.611873	0.592607	0.569896
0.5	0.5	0.5	0.5	0.5	0.5	0.5	0.5	0.526754	0.50327	0.5	0.5	0.503196	0.5	0.500595	0.5	0.515086	0.560716	0.588436	0.616974	0.635181	0.64997	0.624331	0.614596	0.627675	0.624405	0.63258	0.661341	0.676278	0.670482	0.663496	0.654504	0.674866	0.690993	0.704593	0.715666	0.740785	0.742271	0.753196	0.756243	0.745838	0.741305	0.746284	0.739893	0.724658	0.719159	0.709869	0.688317	0.69077	0.71195
0.5	0.544988	0.547934	0.52605	0.5	0.5	0.5	0.502651	0.535561	0.525629	0.5	0.531521	0.580759	0.594731	0.563	0.531016	0.518138	0.516118	0.525545	0.525377	0.527313	0.556603	0.58724	0.619897	0.628146	0.63934	0.654911	0.637573	0.592543	0.55391	0.560727	0.589428	0.625116	0.629492	0.620486	0.60744	0.586819	0.583284	0.591701	0.603905	0.62116	0.645653	0.66215	0.666274	0.652891	0.641444	0.629661	0.641276	0.646158	0.665853
0.608957	0.604186	0.546091	0.5	0.5	0.5	0.5	0.53578	0.564558	0.585334	0.660511	0.731302	0.767544	0.767929	0.743306	0.715528	0.676131	0.679286	0.663974	0.650046	0.672669	0.700908	0.697445	0.686288	0.687288	0.712758	0.72884	0.739689	0.740843	0.754771	0.757849	0.746768	0.731379	0.739381	0.744691	0.730763	0.7253	0.723223	0.729532	0.726531	0.721299	0.723069	0.702139	0.681363	0.66936	0.663358	0.649354	0.658279	0.670976	0.673207
0.523194	0.5	0.506538	0.5	0.5	0.5	0.511506	0.5	0.5	0.506246	0.537658	0.526262	0.567244	0.612974	0.631821	0.641537	0.654467	0.654759	0.680035	0.724742	0.745124	0.752648	0.781284	0.798086	0.803273	0.798524	0.808752	0.806049	0.808167	0.820367	0.829279	0.845131	0.849806	0.858426	0.859961	0.850026	0.847615	0.836146	0.823727	0.83074	0.833151	0.813573	0.796333	0.801958	0.80919	0.801593	0.804661	0.822631	0.822924	0.826941
0.531624	0.515694	0.534452	0.573852	0.520313	0.5	0.5	0.501744	0.560939	0.610614	0.623998	0.647281	0.64794	0.646338	0.674522	0.70723	0.713734	0.702045	0.671977	0.673673	0.68932	0.66519	0.642662	0.621925	0.618437	0.597606	0.598454	0.609011	0.616929	0.651617	0.671977	0.674804	0.70016	0.702517	0.69507	0.658686	0.636535	0.628617	0.621076	0.602413	0.590442	0.600151	0.606278	0.611839	0.634461	0.653502	0.657272	0.656424	0.646338	0.639551
0.591754	0.570084	0.5	0.5	0.5	0.500203	0.555637	0.589238	0.548738	0.51603	0.539648	0.549712	0.534535	0.542651	0.589563	0.621703	0.627546	0.614561	0.613749	0.608473	0.617645	0.647188	0.673809	0.66829	0.650434	0.648243	0.67178	0.684604	0.700674	0.718935	0.719422	0.690528	0.678841	0.660823	0.631118	0.616508	0.603604	0.595325	0.580391	0.619187	0.646214	0.660174	0.672186	0.664069	0.638098	0.602467	0.578849	0.595812	0.599708	0.583394
0.582896	0.5446	0.53348	0.538727	0.510298	0.511708	0.527058	0.564884	0.550161	0.556112	0.584462	0.58924	0.612577	0.621114	0.615397	0.591981	0.569191	0.562848	0.548124	0.553998	0.582426	0.619861	0.653849	0.648837	0.64962	0.668181	0.683687	0.702561	0.695669	0.699115	0.719868	0.716971	0.711019	0.709531	0.718615	0.741013	0.758478	0.758791	0.746574	0.737176	0.732007	0.717989	0.685253	0.651735	0.633644	0.628397	0.612656	0.605137	0.631764	0.65753
0.5	0.532911	0.542245	0.520006	0.545573	0.569597	0.532749	0.504829	0.5	0.5	0.5	0.522198	0.568704	0.606607	0.6187	0.619593	0.617482	0.607418	0.613911	0.603198	0.591916	0.609204	0.626491	0.638909	0.633634	0.615697	0.582907	0.564646	0.544761	0.50978	0.5	0.5	0.5	0.5	0.509293	0.538511	0.516273	0.520656	0.532343	0.551822	0.542732	0.528366	0.527717	0.551903	0.560101	0.54817	0.56635	0.600195	0.598085	0.592241
Fig 3 f
PE discrimination
0.567405	0.560019	0.529584	0.523496	0.521711	0.539323	0.552147	0.591267	0.591592	0.599708	0.621378	0.611963	0.604821	0.618456	0.640289	0.641669	0.620567	0.613992	0.607662	0.59289	0.607175	0.625355	0.638585	0.649054	0.647918	0.650434	0.659524	0.664962	0.666748	0.685821	0.677218	0.63964	0.59638	0.580635	0.555474	0.523334	0.544842	0.586641	0.60896	0.598085	0.585099	0.593377	0.565295	0.539567	0.519763	0.5	0.5	0.543625	0.560019	0.574223
0.5	0.516192	0.519601	0.505235	0.5	0.5	0.5	0.5	0.5	0.5	0.505235	0.539891	0.583394	0.590618	0.58104	0.565133	0.54679	0.505965	0.516517	0.514893	0.5	0.5	0.5	0.5	0.5	0.5	0.5	0.5	0.5	0.5	0.5	0.5	0.5	0.521224	0.536077	0.538917	0.558153	0.543544	0.546547	0.542975	0.557016	0.588832	0.6187	0.614642	0.608717	0.619268	0.618781	0.611801	0.605146	0.635338
0.563096	0.61896	0.559788	0.5	0.5	0.5	0.53301	0.570945	0.565789	0.567405	0.567175	0.545937	0.556094	0.5998	0.60357	0.585796	0.613035	0.653509	0.666128	0.664204	0.661819	0.670052	0.671668	0.641428	0.633733	0.655202	0.645122	0.616805	0.604648	0.594491	0.565713	0.556479	0.566867	0.591028	0.62173	0.639735	0.640428	0.652816	0.641043	0.618344	0.600416	0.592028	0.614035	0.605571	0.59349	0.597261	0.596876	0.557941	0.535703	0.535011
0.634897	0.572089	0.510925	0.5	0.506774	0.617198	0.647506	0.603101	0.572793	0.549299	0.523612	0.507322	0.5	0.520714	0.549221	0.555643	0.559323	0.568016	0.569269	0.557444	0.530973	0.515859	0.5	0.506539	0.545148	0.563239	0.57154	0.58039	0.598637	0.610306	0.595583	0.573733	0.565197	0.566215	0.555956	0.549612	0.548046	0.545148	0.559245	0.553137	0.563944	0.573028	0.577492	0.565119	0.541468	0.533245	0.547028	0.58086	0.597149	0.592372
0.60499	0.627551	0.601483	0.569276	0.542889	0.533243	0.5853	0.609853	0.615593	0.606346	0.589445	0.569595	0.603077	0.600845	0.60228	0.596859	0.567203	0.557717	0.580915	0.584981	0.587771	0.556441	0.549267	0.543766	0.561623	0.571588	0.574857	0.579321	0.584184	0.586097	0.597018	0.600367	0.597098	0.600765	0.611767	0.632175	0.626036	0.613281	0.615673	0.618224	0.629703	0.638473	0.644053	0.641103	0.643575	0.658402	0.663504	0.673549	0.684391	0.715482
0.5	0.556603	0.576887	0.593889	0.573942	0.505092	0.5	0.5	0.555845	0.566198	0.55029	0.50526	0.5	0.502315	0.5	0.5	0.5	0.5	0.5	0.5	0.518812	0.55534	0.576887	0.579413	0.574867	0.57512	0.552395	0.521337	0.507701	0.514266	0.532447	0.554835	0.563926	0.569902	0.577897	0.599276	0.597256	0.57512	0.55029	0.539601	0.534972	0.554499	0.578318	0.584126	0.587661	0.57916	0.559549	0.514603	0.5	0.5
0.509669	0.5	0.51124	0.529752	0.5	0.5	0.5	0.5	0.5	0.542727	0.584463	0.614793	0.626364	0.636364	0.651157	0.639421	0.649421	0.680992	0.701983	0.67876	0.656281	0.668099	0.672727	0.642066	0.586198	0.562975	0.579091	0.60595	0.605868	0.590661	0.585702	0.578926	0.547851	0.534711	0.526033	0.529752	0.521074	0.539174	0.558926	0.564215	0.576612	0.590331	0.590248	0.600165	0.624711	0.629587	0.640331	0.649339	0.654298	0.656281
0.570181	0.574199	0.531662	0.5	0.5	0.5	0.536553	0.561883	0.549393	0.5	0.514455	0.567124	0.586601	0.565028	0.55079	0.567735	0.56625	0.577692	0.544676	0.5	0.5	0.5	0.5	0.50083	0.519783	0.530265	0.534632	0.563892	0.570006	0.545637	0.540135	0.526858	0.551402	0.574897	0.589484	0.606603	0.601887	0.587475	0.571491	0.570181	0.556905	0.540309	0.536903	0.523976	0.519172	0.51629	0.542842	0.543192	0.531837	0.536204
0.588143	0.589553	0.564884	0.556582	0.556739	0.557287	0.577101	0.582113	0.571071	0.587987	0.608662	0.619626	0.602553	0.586029	0.58548	0.609601	0.610071	0.622915	0.624168	0.599577	0.559793	0.551257	0.556582	0.545148	0.546793	0.545383	0.563396	0.569818	0.587203	0.587673	0.582191	0.583836	0.575143	0.563161	0.548673	0.582191	0.607878	0.603571	0.600752	0.607017	0.627222	0.610228	0.593704	0.586499	0.592685	0.59621	0.602396	0.615162	0.600439	0.608897
0.512596	0.504464	0.546716	0.564652	0.553093	0.527982	0.521604	0.505022	0.5	0.5	0.556043	0.548071	0.55684	0.572943	0.567522	0.556122	0.540816	0.54552	0.565051	0.580198	0.585459	0.578045	0.584184	0.601164	0.611687	0.625	0.631617	0.628827	0.620934	0.627312	0.641183	0.635603	0.623485	0.590322	0.575654	0.569356	0.563616	0.554209	0.556362	0.560666	0.577487	0.58235	0.581314	0.575654	0.543527	0.533482	0.546476	0.55963	0.556601	0.567044
0.5	0.5	0.5	0.5	0.5	0.5	0.502645	0.5	0.5	0.56281	0.622066	0.627355	0.647025	0.67595	0.689752	0.695372	0.69843	0.682479	0.686281	0.679091	0.662149	0.663636	0.671818	0.672314	0.676612	0.679504	0.671818	0.667686	0.667851	0.649091	0.631405	0.63281	0.647025	0.641405	0.613719	0.610083	0.612562	0.611322	0.612231	0.619256	0.627603	0.630165	0.646116	0.64405	0.627107	0.608099	0.597355	0.585372	0.578843	0.578099
0.568408	0.528859	0.5	0.5	0.545853	0.568956	0.580782	0.55204	0.541076	0.52557	0.535516	0.563396	0.563552	0.542956	0.538022	0.55807	0.57898	0.586499	0.581956	0.581721	0.587125	0.585715	0.599812	0.613204	0.623385	0.638734	0.631843	0.613987	0.60639	0.614927	0.611168	0.61618	0.635054	0.649385	0.656512	0.671	0.655024	0.636855	0.652518	0.645939	0.640379	0.639126	0.647349	0.652205	0.648915	0.642728	0.640849	0.648837	0.653379	0.654711
0.5	0.5	0.5	0.5	0.5	0.519512	0.513937	0.5	0.5	0.5	0.511342	0.549789	0.571992	0.590062	0.569493	0.554114	0.536717	0.52922	0.576701	0.575548	0.589389	0.576509	0.572088	0.552672	0.549596	0.580354	0.641676	0.65273	0.61534	0.622453	0.609669	0.577278	0.545944	0.519319	0.529508	0.543541	0.540369	0.536813	0.56411	0.577759	0.581699	0.585352	0.594387	0.59727	0.608997	0.623702	0.622741	0.626105	0.624471	0.625721
0.5	0.5	0.5	0.5	0.5	0.5	0.5	0.5	0.5	0.5	0.5	0.52302	0.531353	0.5513	0.574194	0.577308	0.580338	0.561737	0.539601	0.536318	0.516371	0.5	0.5	0.5	0.5	0.5	0.5	0.526387	0.553573	0.585136	0.576551	0.582863	0.577982	0.563926	0.550375	0.539012	0.563084	0.580254	0.590523	0.587913	0.581601	0.588755	0.584463	0.562411	0.575036	0.611312	0.611396	0.579076	0.575288	0.613753
0.574373	0.508079	0.504586	0.551926	0.599703	0.607826	0.552188	0.5	0.5	0.53271	0.575683	0.575072	0.613067	0.618744	0.598917	0.608612	0.599528	0.565202	0.523015	0.522491	0.523015	0.527819	0.555245	0.561272	0.54127	0.535767	0.556905	0.57088	0.558389	0.580749	0.606953	0.625906	0.642676	0.631758	0.642851	0.628352	0.616648	0.628701	0.653594	0.645297	0.630535	0.620141	0.621102	0.614115	0.619355	0.611669	0.61097	0.611407	0.605642	0.59848
0.5	0.5	0.5	0.519822	0.552142	0.5	0.5	0.5	0.503493	0.5	0.551553	0.573268	0.557529	0.564346	0.547008	0.517044	0.526471	0.559549	0.571248	0.557192	0.582695	0.632523	0.635468	0.599949	0.573184	0.577308	0.566787	0.54928	0.585557	0.573689	0.557276	0.586903	0.59936	0.58926	0.59229	0.596583	0.582443	0.590018	0.576887	0.558034	0.535813	0.554667	0.565104	0.577897	0.586567	0.574194	0.588334	0.593805	0.583368	0.565525
0.536526	0.51937	0.50608	0.536714	0.575549	0.582336	0.56273	0.51494	0.519559	0.541616	0.546517	0.528325	0.5	0.5	0.5	0.5	0.510887	0.503063	0.516543	0.543689	0.566406	0.562918	0.583561	0.58884	0.575643	0.563484	0.555849	0.559336	0.566217	0.554435	0.534546	0.527665	0.548025	0.570648	0.612782	0.630974	0.639363	0.630502	0.627203	0.630597	0.613253	0.592987	0.595532	0.604958	0.587803	0.588463	0.589311	0.582241	0.548025	0.541898
0.52861	0.525769	0.520169	0.515218	0.5	0.506452	0.5	0.5	0.50556	0.537051	0.565133	0.556935	0.575034	0.598003	0.612694	0.62292	0.636718	0.656359	0.651246	0.638098	0.613262	0.563509	0.530233	0.538998	0.568298	0.574142	0.569353	0.555312	0.551092	0.566756	0.561886	0.564565	0.567811	0.558153	0.558396	0.542001	0.546709	0.547115	0.570571	0.584693	0.613262	0.643292	0.670806	0.654005	0.614479	0.589806	0.592241	0.610259	0.608068	0.609285
0.5193	0.5347	0.5	0.5	0.5	0.5	0.5	0.5	0.5011	0.514	0.5477	0.5467	0.5708	0.5847	0.5879	0.5811	0.5605	0.54	0.5411	0.5269	0.5446	0.5621	0.5538	0.5523	0.5337	0.5299	0.5447	0.5539	0.5486	0.5531	0.568	0.5709	0.5477	0.5271	0.5223	0.529	0.5203	0.513	0.5388	0.5617	0.565	0.5505	0.5513	0.5431	0.5469	0.5604	0.5666	0.5536	0.5311	0.5228
0.5	0.5	0.504973	0.541067	0.5	0.5	0.5	0.5	0.514489	0.525377	0.532236	0.503258	0.5	0.5	0.5	0.5	0.5	0.516718	0.557099	0.610682	0.660837	0.669067	0.644119	0.6256	0.615312	0.589678	0.571331	0.571502	0.575446	0.572445	0.586505	0.595679	0.595508	0.570045	0.587106	0.603738	0.591392	0.561557	0.535065	0.541152	0.555384	0.552126	0.535751	0.525206	0.539952	0.560528	0.587963	0.59585	0.590621	0.577503
0.565624	0.524989	0.512834	0.515011	0.537868	0.550839	0.556735	0.52898	0.515011	0.520998	0.547755	0.572063	0.599909	0.62059	0.646621	0.646168	0.627392	0.619955	0.620136	0.624308	0.613333	0.631655	0.636372	0.654966	0.695238	0.697234	0.673832	0.664762	0.67229	0.663946	0.655601	0.646621	0.675374	0.674921	0.639819	0.61805	0.607982	0.598367	0.585306	0.575147	0.593107	0.600181	0.603537	0.57941	0.558277	0.553016	0.547392	0.559728	0.580499	0.580952
0.537865	0.545932	0.547576	0.539431	0.53066	0.554938	0.539431	0.544992	0.569034	0.571071	0.56833	0.569818	0.583601	0.605294	0.609445	0.629337	0.633566	0.576396	0.593625	0.621584	0.654084	0.697784	0.703814	0.695278	0.688934	0.685802	0.686271	0.686115	0.69888	0.678283	0.653614	0.648211	0.633331	0.599186	0.581486	0.564336	0.554546	0.560263	0.58133	0.604354	0.633722	0.633096	0.620017	0.615162	0.599734	0.6013	0.586577	0.588535	0.596131	0.598872
0.573655	0.531532	0.500284	0.543219	0.581122	0.590618	0.583394	0.58453	0.566594	0.581852	0.562373	0.551497	0.566918	0.582826	0.600763	0.61245	0.637042	0.628602	0.617726	0.597922	0.597029	0.583962	0.579498	0.604821	0.640208	0.637935	0.624706	0.601331	0.564159	0.578768	0.591916	0.600438	0.605957	0.613181	0.61521	0.610746	0.607499	0.602711	0.601656	0.588507	0.596705	0.608636	0.582988	0.564483	0.565782	0.547926	0.560669	0.588345	0.615047	0.605795
0.5	0.5	0.506853	0.512804	0.5	0.5	0.518052	0.51022	0.5	0.522515	0.537082	0.555173	0.547341	0.538022	0.551883	0.555016	0.55392	0.54742	0.54045	0.559872	0.568251	0.578589	0.617276	0.606939	0.603806	0.612186	0.608427	0.59433	0.583758	0.593312	0.601143	0.595348	0.616101	0.628554	0.62221	0.615788	0.614457	0.621584	0.622053	0.63474	0.636228	0.628867	0.610619	0.578824	0.57201	0.58689	0.579685	0.585559	0.618451	0.618451
0.513971	0.528166	0.5	0.5	0.530172	0.570526	0.59297	0.578181	0.517836	0.5	0.518207	0.577066	0.595571	0.58747	0.597577	0.615933	0.612069	0.583754	0.568966	0.593193	0.609171	0.620021	0.617791	0.603746	0.587619	0.580633	0.560568	0.551427	0.553582	0.554102	0.584052	0.601442	0.596091	0.593787	0.581674	0.579073	0.584646	0.583606	0.575059	0.554994	0.558487	0.600401	0.624108	0.628716	0.618237	0.609617	0.615042	0.62225	0.626115	0.629013
0.5	0.5	0.5	0.520876	0.5	0.5	0.5	0.5	0.5	0.5088	0.510766	0.555233	0.562816	0.558603	0.568901	0.573769	0.579854	0.574986	0.590245	0.595394	0.591181	0.608126	0.595956	0.596798	0.603071	0.617019	0.637427	0.653342	0.663172	0.664201	0.664482	0.668414	0.65821	0.639393	0.634619	0.622543	0.621419	0.635462	0.646695	0.642015	0.640704	0.632372	0.629189	0.642108	0.643793	0.653717	0.676559	0.685078	0.66467	0.65718
0.52322	0.5	0.5	0.556034	0.555408	0.528859	0.5	0.5	0.5	0.504033	0.566763	0.568486	0.534654	0.509124	0.5	0.506774	0.545148	0.564257	0.593234	0.625343	0.653301	0.652205	0.595426	0.567625	0.54695	0.525961	0.529564	0.530582	0.547498	0.565589	0.579294	0.6013	0.624873	0.623541	0.607252	0.608583	0.623072	0.61336	0.626987	0.621662	0.633174	0.653927	0.658235	0.669747	0.67703	0.683295	0.679145	0.646331	0.646723	0.646879
0.5	0.5	0.55088	0.579078	0.586383	0.559646	0.512528	0.5	0.502082	0.558478	0.571189	0.586529	0.568705	0.570239	0.588502	0.611002	0.584119	0.581562	0.579955	0.590474	0.598802	0.606472	0.592154	0.562203	0.52597	0.5	0.5	0.511213	0.542845	0.551319	0.550223	0.537366	0.534809	0.533494	0.505808	0.5	0.538827	0.588721	0.611732	0.615604	0.616553	0.598875	0.577471	0.5595	0.536124	0.5	0.5	0.5	0.5	0.5
0.568291	0.540767	0.520313	0.509002	0.529362	0.542181	0.533132	0.575361	0.607503	0.5977	0.564521	0.560845	0.570271	0.618626	0.657272	0.69196	0.72627	0.714299	0.691583	0.673768	0.65633	0.601847	0.595344	0.630691	0.652465	0.672919	0.66387	0.669337	0.643604	0.624658	0.638326	0.645678	0.626544	0.623433	0.646432	0.603073	0.593081	0.629277	0.645207	0.625507	0.612216	0.627957	0.617212	0.615044	0.62758	0.621736	0.625695	0.599585	0.584881	0.606843
0.505478	0.5	0.5	0.5	0.517409	0.548981	0.529746	0.5	0.5	0.5	0.5	0.5	0.5	0.5	0.507021	0.535671	0.521954	0.5	0.5	0.5	0.5	0.523334	0.574466	0.601575	0.570489	0.539567	0.54468	0.55653	0.559695	0.570571	0.581446	0.581284	0.568947	0.5838	0.58802	0.58591	0.582258	0.569597	0.555231	0.573817	0.597192	0.592079	0.579661	0.536482	0.514325	0.514569	0.50905	0.50556	0.5	0.5
0.612186	0.561438	0.5	0.505051	0.550082	0.570522	0.592529	0.580703	0.523299	0.5	0.5	0.508967	0.51907	0.540136	0.545383	0.54695	0.558149	0.564257	0.604198	0.616728	0.59527	0.607095	0.618451	0.600047	0.584854	0.564884	0.57945	0.562299	0.572793	0.5753	0.60083	0.598559	0.605059	0.605842	0.601457	0.570052	0.559793	0.579607	0.614144	0.639753	0.632626	0.642337	0.642494	0.644843	0.624325	0.594408	0.569034	0.584227	0.563474	0.548829
0.500041	0.513432	0.525039	0.5	0.538674	0.514974	0.504991	0.522036	0.53843	0.529502	0.538511	0.5	0.5	0.5	0.5	0.516273	0.526581	0.505641	0.5	0.5	0.510673	0.547683	0.569353	0.59151	0.611395	0.613181	0.61172	0.582826	0.573087	0.595163	0.575278	0.531045	0.521467	0.529502	0.523902	0.524552	0.552877	0.600195	0.595812	0.602143	0.607012	0.594513	0.593783	0.615859	0.641912	0.639802	0.598409	0.58729	0.599789	0.607581
Fig 3 d
ABSPE ONE BY ONE discrimination
FIRST HEP
0.599708	0.565944	0.545978	0.576739	0.59914	0.596137	0.604009	0.598085	0.592241	0.595731	0.594838	0.583151	0.598247	0.595487	0.589238	0.593134	0.606363	0.627709	0.65644	0.677948	0.677055	0.66204	0.664719	0.663177	0.664069	0.66967	0.680058	0.685821	0.686227	0.691827	0.681357	0.668046	0.674215	0.706923	0.729973	0.745881	0.754728	0.73046	0.701079	0.680627	0.659443	0.648405	0.630387	0.626897	0.652869	0.691502	0.728269	0.736547	0.743527	0.746774
0.5	0.5	0.5	0.5	0.515306	0.5	0.5	0.5	0.5	0.5	0.550542	0.598852	0.62779	0.637038	0.612404	0.596221	0.609295	0.609375	0.626036	0.659518	0.677455	0.683115	0.670679	0.674665	0.689971	0.695153	0.712691	0.730788	0.73007	0.711974	0.693001	0.687101	0.69611	0.715482	0.715641	0.712054	0.714844	0.724968	0.725128	0.731665	0.754464	0.751913	0.73868	0.732541	0.726483	0.702567	0.69037	0.698342	0.700415	0.69611
0.5	0.5	0.5	0.51462	0.504232	0.507926	0.567944	0.554632	0.5	0.5	0.5	0.5	0.547553	0.573561	0.541782	0.5	0.507541	0.515005	0.53655	0.51108	0.5	0.5	0.5	0.503155	0.535396	0.57864	0.628116	0.650585	0.658126	0.641043	0.617652	0.591259	0.590335	0.609341	0.615497	0.62373	0.617421	0.611727	0.593721	0.589951	0.587796	0.577485	0.571484	0.596414	0.621807	0.609341	0.582256	0.588181	0.585334	0.583641
0.616571	0.612107	0.592372	0.576866	0.556739	0.55807	0.564727	0.587673	0.607565	0.624638	0.62315	0.596679	0.595583	0.589475	0.58086	0.562143	0.589553	0.585402	0.554624	0.538492	0.5	0.511395	0.544365	0.570287	0.62409	0.667163	0.69238	0.705772	0.702169	0.691753	0.66356	0.663012	0.649542	0.631529	0.624716	0.648211	0.671862	0.67797	0.697705	0.685332	0.668651	0.662307	0.660271	0.642259	0.626126	0.615632	0.63427	0.647741	0.654162	0.646801
0.546317	0.513473	0.5	0.5	0.5	0.5	0.5	0.5	0.5	0.530134	0.517937	0.530373	0.568559	0.565928	0.559311	0.556043	0.56258	0.55692	0.549745	0.547991	0.534917	0.529257	0.523358	0.520727	0.543766	0.577726	0.581553	0.573103	0.575654	0.566805	0.55971	0.544483	0.5342	0.520966	0.522481	0.56824	0.624442	0.638233	0.664939	0.668367	0.636878	0.611209	0.59367	0.584821	0.618304	0.625239	0.620456	0.639349	0.653699	0.664541
0.578823	0.548018	0.510058	0.5	0.55189	0.57613	0.583453	0.565609	0.57209	0.553489	0.580002	0.60096	0.565272	0.585304	0.615605	0.60298	0.617204	0.634374	0.649019	0.610555	0.568555	0.556266	0.564851	0.594815	0.614595	0.633448	0.665264	0.679488	0.653817	0.63732	0.628651	0.652218	0.627641	0.602054	0.627388	0.668462	0.650114	0.611817	0.594815	0.591701	0.588839	0.573268	0.598014	0.64338	0.667284	0.671408	0.6571	0.634038	0.613669	0.60096
0.521074	0.529587	0.5	0.500579	0.531818	0.559752	0.543058	0.535372	0.513388	0.5	0.5	0.502231	0.540992	0.575537	0.605124	0.64876	0.673471	0.655455	0.641074	0.652893	0.642645	0.634132	0.654959	0.663306	0.661901	0.660579	0.673719	0.662066	0.653554	0.651653	0.66281	0.678678	0.686281	0.67595	0.674545	0.66438	0.659339	0.641736	0.623967	0.620992	0.627438	0.64314	0.649835	0.65281	0.635537	0.613388	0.59438	0.597273	0.596446	0.586777
0.548345	0.545637	0.519696	0.5	0.5	0.5	0.521443	0.568434	0.550004	0.513495	0.5107	0.524413	0.537602	0.561708	0.575421	0.577954	0.599004	0.6363	0.645122	0.608525	0.592716	0.616036	0.653682	0.638309	0.591405	0.578216	0.541619	0.556643	0.583282	0.604856	0.613416	0.606953	0.601537	0.617084	0.632632	0.63796	0.64617	0.663551	0.680147	0.669753	0.66294	0.654992	0.657525	0.658747	0.655079	0.654992	0.639008	0.638047	0.623548	0.623461
0.5	0.5	0.5	0.5	0.5	0.5	0.502624	0.5	0.510847	0.503485	0.560811	0.587752	0.604589	0.622132	0.623072	0.610228	0.607878	0.611403	0.603415	0.592764	0.592529	0.59339	0.605216	0.614457	0.612029	0.629258	0.652909	0.646253	0.629102	0.622523	0.627927	0.633409	0.649698	0.668416	0.668337	0.663795	0.659723	0.652361	0.636698	0.608662	0.588221	0.573107	0.563787	0.568095	0.556739	0.578276	0.601613	0.613047	0.62777	0.650325
0.545679	0.512915	0.530612	0.507972	0.5	0.5	0.5	0.50271	0.523677	0.534279	0.55397	0.523278	0.50853	0.505501	0.527344	0.531489	0.553412	0.565529	0.585858	0.595265	0.580277	0.590003	0.604831	0.621732	0.637675	0.645568	0.674825	0.67889	0.677376	0.658642	0.630102	0.62795	0.628189	0.633849	0.622369	0.613361	0.600925	0.576531	0.57948	0.608418	0.656569	0.677695	0.67905	0.672034	0.678173	0.659917	0.649075	0.65896	0.668925	0.669005
0.541983	0.515537	0.511901	0.5	0.5	0.5	0.503388	0.5	0.5	0.5	0.524215	0.56405	0.594628	0.601901	0.57595	0.546364	0.520661	0.508264	0.506198	0.509421	0.522397	0.53405	0.535702	0.533554	0.53719	0.54405	0.566942	0.597107	0.604711	0.609917	0.619339	0.609504	0.626116	0.658264	0.676529	0.675455	0.679256	0.70405	0.723471	0.724628	0.721405	0.718017	0.711074	0.707851	0.706364	0.701405	0.700661	0.71562	0.728843	0.739421
0.5	0.5	0.5	0.5	0.512804	0.513979	0.505521	0.5	0.5	0.5	0.504346	0.5	0.5	0.503642	0.541154	0.557992	0.555408	0.572089	0.61618	0.623385	0.623306	0.655181	0.660193	0.64406	0.642572	0.623698	0.607174	0.606156	0.637716	0.638499	0.631921	0.635837	0.638265	0.627849	0.612577	0.609758	0.614457	0.622758	0.608818	0.582739	0.57436	0.589944	0.58924	0.541703	0.5	0.5	0.522907	0.564336	0.611168	0.619547
0.610534	0.572857	0.53143	0.563437	0.561995	0.579777	0.605152	0.587178	0.561803	0.59506	0.620819	0.620434	0.606786	0.58516	0.59381	0.589965	0.580546	0.587274	0.601403	0.602172	0.589004	0.589485	0.58391	0.559016	0.525183	0.530661	0.542964	0.558343	0.556324	0.566321	0.576894	0.58045	0.573337	0.588043	0.568147	0.571415	0.571511	0.599097	0.643502	0.677816	0.674164	0.67599	0.681853	0.685602	0.670992	0.650038	0.663879	0.678393	0.648693	0.628412
0.525797	0.517802	0.506691	0.5	0.5	0.5	0.525208	0.533541	0.511573	0.515276	0.558202	0.615689	0.639845	0.649188	0.620234	0.584547	0.549449	0.518727	0.5	0.5	0.5	0.511068	0.572342	0.585893	0.58219	0.588418	0.588166	0.610723	0.605757	0.592627	0.610723	0.642286	0.63328	0.615352	0.608114	0.595994	0.596835	0.611817	0.650619	0.706843	0.708021	0.698679	0.694807	0.710125	0.695312	0.655332	0.635973	0.641276	0.661392	0.674186
0.5	0.502839	0.549917	0.540309	0.532186	0.518211	0.5	0.501965	0.54389	0.560748	0.569307	0.55376	0.570093	0.583544	0.56529	0.563368	0.56494	0.575334	0.60014	0.622587	0.663289	0.661455	0.650013	0.622762	0.62084	0.649751	0.649926	0.643899	0.629837	0.640842	0.606778	0.574548	0.560136	0.558215	0.56066	0.554808	0.559088	0.566862	0.586077	0.619792	0.619967	0.602847	0.608001	0.600489	0.596646	0.616648	0.624683	0.612019	0.605293	0.622587
0.5	0.5	0.5	0.5	0.536992	0.542126	0.516287	0.515529	0.539601	0.50181	0.5	0.5	0.528491	0.566535	0.592038	0.614426	0.611144	0.592122	0.605505	0.613669	0.62823	0.612911	0.588418	0.591112	0.567124	0.539433	0.552226	0.567545	0.541369	0.530511	0.532699	0.530595	0.510479	0.522431	0.556266	0.565356	0.569312	0.587577	0.598603	0.593974	0.596162	0.634711	0.657689	0.654911	0.650198	0.652302	0.662318	0.662991	0.652639	0.643212
0.542464	0.52512	0.540202	0.532944	0.533509	0.501084	0.5	0.518993	0.582713	0.587803	0.56782	0.561599	0.564992	0.555283	0.575832	0.59638	0.612876	0.640117	0.679235	0.704308	0.703082	0.709115	0.70789	0.693562	0.67094	0.641719	0.621548	0.596098	0.579885	0.60345	0.615986	0.61165	0.617495	0.610896	0.609483	0.615515	0.638326	0.669526	0.699123	0.727118	0.750589	0.753605	0.738241	0.731643	0.722217	0.707795	0.682439	0.657555	0.635121	0.616269
0.563428	0.54119	0.533804	0.542001	0.534778	0.517653	0.538674	0.527636	0.546465	0.566025	0.580391	0.583557	0.555556	0.540703	0.543868	0.549144	0.559208	0.587128	0.603685	0.588913	0.570733	0.577794	0.58867	0.586316	0.612531	0.631686	0.654249	0.67738	0.689311	0.675513	0.66691	0.677948	0.685821	0.692476	0.690528	0.699294	0.724048	0.720883	0.710738	0.704001	0.698076	0.699862	0.691502	0.675757	0.668046	0.66691	0.662933	0.642805	0.623001	0.620323
0.5152	0.5421	0.5238	0.5108	0.5358	0.5518	0.5677	0.586	0.5937	0.551	0.5659	0.5668	0.5609	0.5968	0.6124	0.6496	0.6373	0.6179	0.6524	0.6737	0.6651	0.6869	0.721	0.7519	0.7663	0.7715	0.7767	0.7729	0.7715	0.7563	0.7304	0.7324	0.7483	0.772	0.7785	0.7726	0.7699	0.7758	0.7806	0.7664	0.7602	0.7607	0.7549	0.7353	0.7125	0.7272	0.7456	0.7407	0.729	0.7318
0.505573	0.529664	0.5	0.5	0.504029	0.5	0.5	0.5	0.551869	0.553927	0.516375	0.522634	0.506173	0.528549	0.534894	0.53275	0.530264	0.513546	0.521691	0.541067	0.526063	0.513374	0.510888	0.537466	0.555298	0.558299	0.570988	0.581876	0.590449	0.606824	0.60168	0.59988	0.590364	0.580761	0.590278	0.57356	0.592936	0.604767	0.593107	0.625686	0.604938	0.602709	0.613683	0.622685	0.624657	0.640089	0.644033	0.630744	0.619856	0.625686
0.560635	0.535329	0.559546	0.543039	0.508844	0.5	0.5	0.501043	0.52254	0.54712	0.58458	0.610159	0.617324	0.605533	0.581769	0.57551	0.571338	0.554649	0.56127	0.55737	0.559546	0.559365	0.559093	0.595918	0.621406	0.646893	0.662313	0.668118	0.65034	0.639365	0.605442	0.572336	0.577234	0.601088	0.629751	0.662313	0.697506	0.704218	0.703673	0.713832	0.712744	0.705125	0.693061	0.707211	0.700136	0.688889	0.698685	0.711565	0.72771	0.72254
0.5818	0.536455	0.5	0.5	0.5	0.551257	0.545148	0.542329	0.544679	0.554938	0.579294	0.579529	0.556347	0.571932	0.58595	0.629572	0.644216	0.635445	0.640457	0.646409	0.652596	0.623072	0.618451	0.614065	0.60318	0.599655	0.598794	0.604119	0.61618	0.616336	0.611403	0.608818	0.611324	0.62127	0.601143	0.622445	0.642259	0.641867	0.642572	0.63012	0.636855	0.63059	0.60827	0.610698	0.612891	0.593469	0.60639	0.63474	0.647819	0.6515
0.543706	0.557828	0.519601	0.5	0.506452	0.554987	0.556692	0.569759	0.543949	0.521873	0.552309	0.551254	0.509293	0.512053	0.503206	0.524633	0.521549	0.5	0.522766	0.542732	0.544842	0.569272	0.570002	0.564483	0.552715	0.552228	0.533561	0.537781	0.574872	0.576333	0.562211	0.583719	0.547277	0.509861	0.538511	0.590374	0.639883	0.636231	0.618537	0.602873	0.595974	0.61521	0.616833	0.618213	0.623407	0.608473	0.600195	0.584449	0.569272	0.535671
0.552823	0.523612	0.5	0.507166	0.590493	0.560968	0.52651	0.533558	0.553528	0.590493	0.585246	0.574986	0.568564	0.555016	0.535359	0.508654	0.5	0.524082	0.560498	0.577571	0.583914	0.57436	0.573185	0.582974	0.599499	0.628554	0.618999	0.627927	0.628475	0.639048	0.631921	0.633644	0.655807	0.654946	0.639439	0.629885	0.639987	0.666928	0.648915	0.636542	0.642728	0.641397	0.646096	0.640849	0.637403	0.638578	0.646957	0.645078	0.646879	0.675934
0.5	0.53203	0.557967	0.532253	0.523335	0.526085	0.52445	0.543401	0.528612	0.54184	0.541097	0.524673	0.5	0.518876	0.5	0.5	0.5	0.5	0.5	0.514863	0.53857	0.54563	0.53582	0.53374	0.538867	0.551873	0.553433	0.558264	0.551204	0.539982	0.539388	0.572087	0.581822	0.613481	0.657253	0.665948	0.664016	0.657105	0.663867	0.657179	0.669813	0.677839	0.655172	0.626486	0.587768	0.561534	0.547562	0.571269	0.58264	0.587099
0.548102	0.522347	0.544399	0.560054	0.522347	0.511152	0.534298	0.530174	0.512246	0.513172	0.526808	0.546166	0.58118	0.590102	0.619645	0.657184	0.668126	0.621076	0.616699	0.607777	0.612154	0.599276	0.599949	0.590018	0.57613	0.594984	0.622507	0.616699	0.600539	0.59835	0.586146	0.588755	0.598014	0.602559	0.604074	0.62015	0.638583	0.651797	0.623432	0.628482	0.63934	0.643801	0.6571	0.674859	0.683781	0.673849	0.65752	0.652386	0.665264	0.676037
0.568252	0.521391	0.509618	0.537242	0.543167	0.558018	0.564866	0.535472	0.508233	0.561865	0.577024	0.605802	0.622268	0.626808	0.633118	0.639351	0.658741	0.63635	0.591951	0.558095	0.520699	0.513927	0.535011	0.554094	0.555709	0.555786	0.577562	0.601878	0.631964	0.63635	0.636119	0.635426	0.637812	0.630809	0.621114	0.616805	0.623115	0.629271	0.63358	0.645506	0.651354	0.648122	0.652047	0.639581	0.61342	0.61265	0.613573	0.623807	0.63558	0.645275
0.52407	0.500913	0.5	0.5	0.5	0.5	0.5	0.515304	0.506757	0.5	0.5	0.50683	0.521514	0.524363	0.537512	0.527869	0.570677	0.61239	0.621448	0.613924	0.638907	0.652276	0.672438	0.687413	0.688436	0.710205	0.726569	0.730952	0.725254	0.709329	0.724377	0.73139	0.730952	0.75221	0.774929	0.787859	0.796844	0.794214	0.790197	0.779239	0.767039	0.752283	0.749507	0.737234	0.716342	0.700489	0.694864	0.708087	0.711666	0.709256
0.613536	0.559713	0.5	0.505891	0.54303	0.574701	0.582241	0.557734	0.569893	0.576115	0.596098	0.630031	0.623621	0.611933	0.621076	0.650768	0.678575	0.670468	0.631351	0.610048	0.597135	0.589028	0.563672	0.540202	0.55255	0.577246	0.582336	0.566594	0.54991	0.545952	0.576397	0.576774	0.582901	0.586389	0.597135	0.586389	0.594589	0.605901	0.598077	0.594495	0.594589	0.614573	0.634273	0.642096	0.652748	0.650862	0.651711	0.654727	0.644076	0.637666
0.5	0.515705	0.5	0.5	0.5	0.5	0.5	0.5	0.5	0.51465	0.563428	0.58242	0.640127	0.625112	0.616995	0.598815	0.562211	0.51952	0.5	0.5	0.509455	0.570733	0.605957	0.603766	0.614479	0.634526	0.646214	0.672023	0.675513	0.655304	0.645078	0.633796	0.631442	0.596867	0.571626	0.584855	0.582583	0.571707	0.574304	0.578362	0.586803	0.553121	0.534453	0.529584	0.539729	0.563347	0.585017	0.574061	0.57682	0.583151
0.512883	0.5	0.5	0.543191	0.566763	0.534654	0.5	0.5	0.5	0.515624	0.54695	0.555251	0.55345	0.539431	0.555721	0.544365	0.552667	0.559793	0.557757	0.559323	0.562691	0.574986	0.598794	0.599186	0.598011	0.603336	0.615005	0.599969	0.594408	0.604589	0.623698	0.624873	0.625343	0.643903	0.651186	0.658078	0.66638	0.659801	0.645313	0.630511	0.623306	0.62777	0.633644	0.645078	0.680868	0.696687	0.677892	0.672488	0.689404	0.687994
0.546141	0.572762	0.564078	0.53981	0.520006	0.5	0.513838	0.539404	0.553932	0.563022	0.570814	0.612531	0.631848	0.592971	0.570084	0.565052	0.526175	0.552715	0.570814	0.577956	0.56148	0.55937	0.560425	0.56497	0.563753	0.55937	0.558153	0.607824	0.626086	0.59914	0.608636	0.612369	0.589887	0.611963	0.629332	0.628764	0.6243	0.634121	0.660174	0.67316	0.659849	0.665855	0.669345	0.673403	0.67876	0.67738	0.686308	0.681519	0.662933	0.646457
2nd HEP
0.572031	0.518221	0.5	0.529908	0.545654	0.504586	0.5	0.532911	0.564889	0.575684	0.613343	0.612369	0.608717	0.631767	0.639883	0.626004	0.61732	0.609447	0.590131	0.58169	0.568704	0.561399	0.543706	0.529989	0.532181	0.549063	0.577875	0.576008	0.582664	0.587371	0.591592	0.604009	0.595893	0.572843	0.607662	0.637367	0.643779	0.638909	0.636069	0.628358	0.616427	0.618781	0.613343	0.614074	0.644591	0.675676	0.667641	0.647594	0.630387	0.63477
0.5	0.5	0.503428	0.594069	0.615115	0.570871	0.5	0.504145	0.5	0.5	0.537548	0.564413	0.558833	0.576451	0.576052	0.573661	0.55118	0.577966	0.624601	0.657924	0.646684	0.625239	0.602997	0.596301	0.61655	0.649554	0.6478	0.664461	0.697465	0.689174	0.665019	0.655373	0.656649	0.629464	0.61647	0.638473	0.656888	0.656091	0.635682	0.622608	0.617427	0.624841	0.631059	0.629385	0.642219	0.665099	0.669643	0.672513	0.663345	0.645568
0.5	0.5	0.5	0.5	0.508849	0.568406	0.564866	0.5	0.5	0.5	0.518159	0.535703	0.553247	0.550631	0.542398	0.533318	0.520622	0.530009	0.552939	0.552016	0.543321	0.513773	0.525392	0.532779	0.53855	0.524084	0.537011	0.570329	0.598723	0.593259	0.571791	0.592644	0.600954	0.600954	0.590412	0.603032	0.586565	0.57333	0.569021	0.54486	0.537242	0.552709	0.550246	0.565789	0.53755	0.502693	0.505771	0.519929	0.522007	0.534087
0.550239	0.562926	0.55298	0.50975	0.5	0.529329	0.542407	0.510063	0.551022	0.566763	0.538413	0.517347	0.511473	0.523925	0.512804	0.508419	0.548359	0.561203	0.56739	0.561438	0.534654	0.505208	0.519696	0.544992	0.552197	0.550239	0.549456	0.56739	0.562769	0.557444	0.575456	0.612029	0.629963	0.630903	0.654162	0.678753	0.684862	0.701778	0.707573	0.703736	0.686898	0.658313	0.631295	0.628554	0.640692	0.653927	0.674994	0.686898	0.684862	0.670765
0.554448	0.558833	0.537149	0.518017	0.5	0.525112	0.543766	0.524952	0.513951	0.517618	0.553412	0.531409	0.50845	0.503906	0.5	0.523039	0.556043	0.568479	0.594707	0.606186	0.61073	0.595743	0.563696	0.561065	0.560427	0.565609	0.564652	0.566327	0.570631	0.551419	0.559949	0.57964	0.58235	0.595663	0.621413	0.623485	0.614557	0.604114	0.595265	0.582669	0.566566	0.559311	0.571747	0.57964	0.58251	0.623087	0.624043	0.597577	0.59383	0.575733
0.5	0.545661	0.583537	0.543473	0.520916	0.5	0.5	0.5	0.5	0.557613	0.571332	0.551974	0.523525	0.5	0.5	0.505345	0.504924	0.510311	0.5	0.50223	0.505092	0.507281	0.514603	0.536823	0.569397	0.597677	0.5832	0.590354	0.62924	0.646999	0.651881	0.649019	0.644643	0.650955	0.655921	0.654659	0.661813	0.640939	0.633617	0.630082	0.635132	0.633953	0.629745	0.640013	0.668631	0.674691	0.660382	0.633953	0.637068	0.653901
0.544959	0.52843	0.570826	0.57	0.574711	0.559669	0.549504	0.573306	0.563306	0.537603	0.547355	0.546033	0.525868	0.584545	0.619339	0.610992	0.59157	0.572893	0.599091	0.617273	0.615785	0.614463	0.629752	0.644132	0.642893	0.636033	0.624793	0.618264	0.600413	0.59719	0.594545	0.581818	0.550248	0.527521	0.508595	0.534298	0.554545	0.586529	0.620083	0.620413	0.582479	0.520909	0.5	0.521074	0.530248	0.544793	0.559587	0.580661	0.60405	0.609174
0.501266	0.511224	0.512971	0.5	0.5	0.5	0.5	0.5	0.520657	0.527819	0.542755	0.56756	0.572102	0.587999	0.594462	0.607739	0.612979	0.599354	0.58861	0.567298	0.566687	0.595685	0.618045	0.655341	0.698489	0.694821	0.67674	0.667919	0.656127	0.646432	0.630623	0.62774	0.65473	0.659883	0.658311	0.661805	0.670277	0.667045	0.650974	0.629051	0.625469	0.623548	0.617871	0.636475	0.663377	0.6715	0.668355	0.675518	0.68827	0.693074
0.51672	0.5	0.5	0.50928	0.526431	0.533714	0.501762	0.5	0.5	0.5	0.546871	0.584932	0.586342	0.573342	0.555878	0.51907	0.5	0.507401	0.532696	0.514371	0.5	0.532853	0.554781	0.555564	0.568956	0.560811	0.555643	0.551179	0.540136	0.535359	0.545853	0.527684	0.5	0.5	0.519383	0.53019	0.537552	0.561281	0.583836	0.604433	0.623306	0.607722	0.580468	0.570679	0.576161	0.563474	0.560107	0.52463	0.512335	0.515076
0.576371	0.546875	0.510443	0.5	0.5	0.516901	0.533881	0.56521	0.574378	0.529974	0.5	0.5	0.5	0.527982	0.583068	0.608817	0.588249	0.556043	0.524554	0.531967	0.521923	0.50566	0.50271	0.542012	0.580277	0.592474	0.602679	0.576929	0.564652	0.570711	0.551897	0.540258	0.538584	0.568399	0.590163	0.585619	0.580038	0.596301	0.58793	0.546476	0.54249	0.551419	0.554369	0.588249	0.614636	0.645807	0.672034	0.665896	0.637675	0.591996
0.520909	0.506033	0.526446	0.554628	0.558678	0.503306	0.5	0.5	0.5	0.542893	0.578512	0.610083	0.659752	0.674628	0.688347	0.701405	0.700579	0.696281	0.678926	0.677769	0.689587	0.701818	0.696446	0.676364	0.686942	0.710331	0.715041	0.693306	0.699835	0.713967	0.703719	0.691736	0.699421	0.711736	0.704628	0.702645	0.698926	0.693471	0.692562	0.679421	0.65405	0.635455	0.615785	0.612149	0.606612	0.596942	0.586116	0.593967	0.593058	0.587107
0.540606	0.50881	0.5	0.5	0.516172	0.522672	0.567781	0.577022	0.549847	0.5	0.5	0.505365	0.504503	0.506931	0.532305	0.555564	0.592059	0.608662	0.637873	0.657843	0.665126	0.640771	0.612734	0.616336	0.62824	0.64915	0.67938	0.692693	0.690814	0.677813	0.670765	0.659018	0.645078	0.621505	0.652361	0.666536	0.679458	0.686036	0.693633	0.707025	0.731929	0.733887	0.724567	0.72723	0.734435	0.715874	0.697314	0.696844	0.68541	0.671627
0.560842	0.598616	0.550942	0.526336	0.54133	0.503652	0.5	0.5	0.5	0.579104	0.637832	0.658977	0.634371	0.650903	0.653883	0.663399	0.655613	0.655037	0.664456	0.690119	0.685121	0.674452	0.646578	0.633699	0.651288	0.638216	0.671088	0.661092	0.662918	0.679354	0.692234	0.708093	0.678393	0.660515	0.671473	0.683583	0.692138	0.708189	0.725779	0.726932	0.713283	0.686659	0.679546	0.683103	0.670031	0.660707	0.652441	0.656767	0.65965	0.664648
0.594647	0.601296	0.587156	0.560138	0.5	0.5	0.527397	0.570996	0.611144	0.631176	0.61409	0.622843	0.628567	0.649019	0.637236	0.627725	0.624527	0.633953	0.622675	0.622591	0.615352	0.610555	0.587661	0.567881	0.555677	0.548691	0.535729	0.513509	0.5	0.517886	0.538339	0.557865	0.556014	0.558455	0.565525	0.562495	0.558539	0.58421	0.596583	0.597677	0.605084	0.591954	0.579918	0.569817	0.585725	0.582022	0.555425	0.543304	0.558876	0.565946
0.5	0.507817	0.511922	0.5	0.518037	0.522491	0.535331	0.534894	0.5	0.5	0.548869	0.551489	0.560136	0.570443	0.566774	0.560398	0.580575	0.57184	0.564853	0.568958	0.560398	0.556293	0.563281	0.545637	0.535418	0.513407	0.556468	0.560136	0.598393	0.602585	0.598043	0.602236	0.616473	0.619792	0.617521	0.617172	0.613241	0.579876	0.577256	0.58468	0.598306	0.617084	0.644598	0.674731	0.698314	0.689755	0.688008	0.66687	0.639619	0.611232
0.533288	0.53716	0.529585	0.5	0.508459	0.5	0.5	0.502904	0.538675	0.54928	0.550459	0.579749	0.582527	0.590944	0.594984	0.584968	0.561821	0.508796	0.5	0.508964	0.513425	0.520747	0.603064	0.666947	0.690178	0.679825	0.644811	0.616699	0.589008	0.577392	0.56704	0.564094	0.570912	0.590607	0.604242	0.593889	0.575877	0.582106	0.594899	0.573605	0.565441	0.57714	0.576972	0.606767	0.611901	0.625957	0.611649	0.616531	0.613416	0.62419
0.669055	0.612405	0.565181	0.502121	0.5	0.5	0.534075	0.598737	0.615798	0.609671	0.611179	0.569139	0.559336	0.540484	0.555943	0.590065	0.63022	0.663588	0.678858	0.688943	0.678103	0.661797	0.636441	0.623998	0.614384	0.593458	0.589971	0.593364	0.593081	0.60147	0.607315	0.626072	0.644076	0.640871	0.63399	0.619191	0.610802	0.60147	0.613441	0.62956	0.615515	0.625601	0.63267	0.643982	0.644359	0.627769	0.610237	0.602319	0.596663	0.599491
0.607824	0.590293	0.596461	0.582826	0.593539	0.616427	0.640776	0.597516	0.567811	0.561075	0.577875	0.601006	0.621784	0.594108	0.542813	0.548413	0.562454	0.556935	0.54679	0.5321	0.542488	0.576171	0.581933	0.559695	0.523253	0.512215	0.525607	0.53981	0.513189	0.5	0.523496	0.547034	0.539972	0.531856	0.536564	0.530801	0.526905	0.546465	0.568136	0.599627	0.600925	0.597354	0.599059	0.616752	0.61034	0.578362	0.583475	0.59427	0.575684	0.569028
0.5217	0.5186	0.548	0.5604	0.5405	0.5	0.5	0.5	0.5338	0.5525	0.5544	0.5718	0.5976	0.6314	0.6518	0.6503	0.6242	0.5875	0.5683	0.5859	0.6163	0.6292	0.6699	0.6639	0.6515	0.6482	0.6623	0.6869	0.6719	0.6542	0.6674	0.6646	0.6616	0.649	0.6492	0.6589	0.642	0.6314	0.6348	0.6292	0.6382	0.6122	0.5974	0.6013	0.6128	0.6241	0.5974	0.6204	0.6575	0.6673
0.523062	0.5	0.5	0.5	0.5	0.5	0.5	0.5	0.575617	0.527349	0.5	0.5	0.5	0.512088	0.531636	0.541067	0.531636	0.546382	0.563186	0.57596	0.58179	0.578104	0.60108	0.620027	0.615398	0.588049	0.575446	0.579304	0.566015	0.580247	0.586677	0.594393	0.588477	0.578789	0.569444	0.599709	0.609739	0.631944	0.654064	0.66238	0.649091	0.622857	0.614798	0.61154	0.608796	0.604938	0.613083	0.605453	0.593793	0.609568
0.545669	0.569161	0.557551	0.5	0.5	0.5	0.5	0.5	0.546304	0.577234	0.577687	0.600091	0.606077	0.601633	0.623311	0.621406	0.617324	0.61288	0.602177	0.599365	0.581134	0.5922	0.609615	0.628844	0.636825	0.646168	0.659138	0.660227	0.65415	0.628753	0.611519	0.606531	0.58059	0.577778	0.595828	0.61941	0.633107	0.630476	0.60907	0.597732	0.591565	0.583492	0.584943	0.591202	0.591565	0.592381	0.59873	0.607619	0.621406	0.620408
0.505756	0.5	0.503798	0.561673	0.587595	0.558619	0.549299	0.5	0.5	0.531365	0.560811	0.562534	0.579607	0.593155	0.607487	0.587517	0.579294	0.593155	0.596679	0.633409	0.615475	0.586029	0.585324	0.612891	0.606782	0.591746	0.604198	0.632548	0.674916	0.685958	0.70444	0.703579	0.695982	0.671078	0.645548	0.638421	0.658861	0.662307	0.649072	0.649777	0.636463	0.613282	0.606782	0.602318	0.606625	0.618764	0.647506	0.664187	0.662464	0.64171
0.613668	0.588589	0.530476	0.517247	0.505235	0.569515	0.569353	0.557666	0.544031	0.579255	0.587533	0.593621	0.57893	0.572843	0.570327	0.566918	0.567162	0.584612	0.590536	0.58031	0.563591	0.534697	0.538349	0.535752	0.555312	0.570571	0.604091	0.629738	0.630144	0.607175	0.606769	0.626086	0.624056	0.626248	0.643617	0.63339	0.613505	0.624787	0.653762	0.675919	0.699294	0.707491	0.716094	0.695236	0.666342	0.64524	0.623732	0.626573	0.640289	0.62154
0.510142	0.504346	0.5	0.5	0.507714	0.54554	0.570131	0.520479	0.5	0.5	0.538022	0.599734	0.597854	0.579137	0.617276	0.639126	0.649385	0.648289	0.666066	0.655415	0.658156	0.673663	0.677892	0.695748	0.696687	0.717754	0.717362	0.693711	0.696374	0.686585	0.661132	0.659331	0.670139	0.667163	0.682591	0.685488	0.657373	0.628632	0.630433	0.626282	0.62315	0.608035	0.605529	0.633331	0.640144	0.60968	0.600439	0.626282	0.630825	0.634897
0.557744	0.558413	0.553359	0.541097	0.519322	0.552244	0.571715	0.559899	0.519248	0.5	0.5	0.538942	0.538942	0.515235	0.554102	0.576397	0.60434	0.629236	0.603746	0.580113	0.553508	0.56302	0.587396	0.590592	0.588288	0.574168	0.6033	0.615265	0.61036	0.611623	0.627155	0.620244	0.637114	0.654949	0.664908	0.637485	0.633026	0.658591	0.653983	0.628864	0.601888	0.585612	0.584423	0.590294	0.589477	0.625297	0.656733	0.656956	0.633175	0.600699
0.5	0.523777	0.550543	0.527733	0.502988	0.5	0.5	0.531268	0.558623	0.540443	0.5	0.5	0.535898	0.544819	0.543809	0.557529	0.57916	0.589092	0.597929	0.631681	0.63833	0.639088	0.666695	0.65954	0.664843	0.673681	0.675617	0.663917	0.648851	0.645316	0.651797	0.642286	0.645484	0.668378	0.681761	0.673512	0.643969	0.60399	0.582779	0.563252	0.553068	0.551385	0.583958	0.625789	0.619308	0.59936	0.586567	0.567545	0.551974	0.549112
0.527778	0.518467	0.517775	0.568329	0.607956	0.639351	0.625423	0.570637	0.509618	0.519237	0.585873	0.653894	0.678209	0.675131	0.675285	0.687981	0.703216	0.68675	0.66305	0.639581	0.665128	0.709295	0.737689	0.720683	0.711373	0.6996	0.730994	0.74169	0.728378	0.718375	0.720068	0.715066	0.70414	0.690443	0.689058	0.688596	0.6749	0.696522	0.717682	0.70414	0.708987	0.690905	0.67113	0.661896	0.649508	0.659665	0.662127	0.650277	0.631425	0.646122
0.517277	0.559719	0.552999	0.55088	0.533202	0.5	0.5	0.5	0.528015	0.566879	0.558112	0.552341	0.579736	0.587406	0.618014	0.640222	0.638104	0.633574	0.634889	0.605669	0.594492	0.601359	0.608079	0.593177	0.608591	0.632259	0.655709	0.683395	0.682519	0.677259	0.655928	0.672072	0.680181	0.688436	0.689605	0.709548	0.719264	0.72635	0.713712	0.696691	0.702608	0.693477	0.684637	0.696106	0.692308	0.700782	0.721309	0.720286	0.716195	0.71773
0.524555	0.536054	0.517014	0.5	0.5	0.5	0.5	0.518899	0.503535	0.539165	0.525214	0.522104	0.53087	0.545386	0.552267	0.561693	0.56782	0.585352	0.584409	0.57357	0.575455	0.547837	0.544255	0.564238	0.584504	0.593176	0.544443	0.535017	0.542652	0.554246	0.595061	0.606466	0.599114	0.587332	0.589122	0.581864	0.572438	0.561599	0.587897	0.625978	0.631916	0.618814	0.626544	0.660477	0.680271	0.68423	0.679235	0.675464	0.663588	0.659629
0.517896	0.5	0.521467	0.527798	0.527068	0.566837	0.589968	0.563347	0.5	0.507994	0.514812	0.513432	0.530476	0.558802	0.580959	0.617888	0.622758	0.577551	0.559857	0.560263	0.570327	0.590861	0.612937	0.640614	0.659849	0.634932	0.623407	0.630387	0.596624	0.580716	0.584449	0.620729	0.632335	0.645483	0.625274	0.607905	0.586965	0.566918	0.530152	0.542813	0.542083	0.530314	0.557585	0.558559	0.559614	0.563022	0.577064	0.580635	0.585586	0.559127
0.552902	0.527841	0.55901	0.5	0.5	0.5	0.506226	0.508262	0.514997	0.535986	0.540058	0.53301	0.51257	0.513588	0.507401	0.539118	0.552118	0.531208	0.505756	0.500039	0.528467	0.554546	0.560968	0.595113	0.619782	0.624951	0.602475	0.61524	0.622523	0.620957	0.603101	0.605686	0.612891	0.621584	0.631295	0.648837	0.646957	0.624481	0.596053	0.566215	0.561986	0.568643	0.585089	0.604511	0.592999	0.573577	0.551414	0.544522	0.532305	0.533401
0.536239	0.547602	0.511566	0.5	0.507021	0.5	0.515299	0.517003	0.5	0.53145	0.587696	0.604172	0.603522	0.631118	0.628277	0.644022	0.669589	0.645808	0.613505	0.623975	0.617077	0.601899	0.594108	0.605957	0.627303	0.635663	0.612856	0.606688	0.610421	0.604091	0.574629	0.577064	0.582745	0.578687	0.588589	0.615129	0.637205	0.642724	0.651165	0.65506	0.650272	0.636555	0.622758	0.618375	0.615291	0.635257	0.647512	0.661391	0.693126	0.698401
3rd HEP
0.615859	0.613343	0.583232	0.522766	0.5	0.5	0.535752	0.604091	0.637611	0.62219	0.621946	0.639802	0.674377	0.706274	0.733463	0.726402	0.718935	0.731596	0.728269	0.719016	0.711631	0.722019	0.719828	0.71577	0.718611	0.73322	0.72973	0.723805	0.720153	0.705462	0.6941	0.708059	0.718286	0.724211	0.724941	0.73533	0.725509	0.721857	0.724617	0.733707	0.756513	0.753348	0.744014	0.751319	0.744014	0.750183	0.740687	0.747585	0.747098	0.752212
0.609136	0.573182	0.552854	0.54839	0.527503	0.524633	0.514748	0.520408	0.589445	0.609933	0.636001	0.631936	0.603795	0.589844	0.609694	0.644611	0.626515	0.620775	0.657924	0.65067	0.666135	0.666614	0.656091	0.632414	0.603715	0.600048	0.588568	0.580198	0.547194	0.536591	0.523198	0.53986	0.542012	0.549585	0.571269	0.578763	0.605628	0.625717	0.629305	0.628348	0.612165	0.620217	0.626036	0.623485	0.617586	0.608339	0.585938	0.580437	0.598693	0.617825
0.560557	0.566328	0.54586	0.509695	0.500539	0.5	0.519391	0.561096	0.538319	0.521391	0.560634	0.570329	0.574869	0.56502	0.543167	0.526624	0.532779	0.514466	0.502001	0.555248	0.601031	0.622653	0.623038	0.614343	0.587181	0.561711	0.574408	0.565482	0.568713	0.582872	0.592567	0.60257	0.588104	0.534703	0.5504	0.54132	0.52393	0.545937	0.552785	0.527778	0.531856	0.538319	0.526547	0.540474	0.56679	0.581333	0.556556	0.53855	0.562712	0.563481
0.578589	0.574125	0.579137	0.580547	0.518835	0.5	0.5316	0.550082	0.577806	0.596914	0.61383	0.615945	0.631764	0.612812	0.585167	0.610776	0.648289	0.669512	0.649933	0.627692	0.655024	0.66544	0.64359	0.626047	0.614457	0.623072	0.64265	0.638186	0.623463	0.600752	0.592059	0.603728	0.626047	0.643198	0.630981	0.620252	0.657373	0.653144	0.615553	0.609053	0.602475	0.577727	0.562064	0.55854	0.574673	0.59433	0.618059	0.637638	0.65659	0.674289
0.50295	0.505102	0.512357	0.5	0.5	0.501196	0.5	0.5	0.5	0.532526	0.548788	0.575494	0.610571	0.615753	0.595982	0.563377	0.555485	0.561623	0.574697	0.575096	0.586416	0.594786	0.591438	0.57398	0.573023	0.540497	0.526786	0.538744	0.549904	0.55676	0.542331	0.546636	0.555724	0.540816	0.537867	0.544085	0.530134	0.514748	0.507015	0.515306	0.544643	0.5511	0.553013	0.583227	0.58809	0.579719	0.592554	0.592953	0.593272	0.598294
0.591958	0.59791	0.605893	0.568588	0.549136	0.5	0.5	0.586442	0.608216	0.564813	0.529685	0.518217	0.573088	0.619393	0.614893	0.585136	0.585426	0.564088	0.526201	0.533169	0.529975	0.550878	0.561765	0.572362	0.556975	0.550298	0.58949	0.626361	0.623893	0.629264	0.641748	0.66657	0.683118	0.669909	0.665118	0.662505	0.665409	0.658586	0.676441	0.681666	0.685295	0.696182	0.684279	0.668602	0.667296	0.677021	0.689215	0.686892	0.664683	0.650022
0.510579	0.5	0.5	0.536694	0.552314	0.52876	0.506777	0.527521	0.565455	0.543967	0.544628	0.529752	0.557273	0.579669	0.580413	0.572727	0.561818	0.565455	0.546612	0.511983	0.517107	0.543058	0.559008	0.570661	0.574215	0.577851	0.591983	0.569587	0.556694	0.547851	0.546529	0.526033	0.511983	0.525702	0.533554	0.564215	0.576446	0.572149	0.557851	0.529835	0.508678	0.537851	0.565868	0.582314	0.600579	0.60314	0.609256	0.601818	0.584298	0.561322
0.550965	0.543978	0.523889	0.506682	0.5	0.5	0.5	0.5	0.52188	0.547821	0.59883	0.616298	0.609486	0.612543	0.610796	0.603197	0.624072	0.653769	0.659883	0.669316	0.662329	0.672024	0.683728	0.681719	0.654555	0.655166	0.649227	0.643986	0.623897	0.620578	0.643724	0.628789	0.608787	0.577081	0.53009	0.507817	0.5245	0.560573	0.576033	0.578478	0.559263	0.550616	0.568085	0.579003	0.585204	0.566163	0.530265	0.528605	0.545899	0.574286
0.5	0.5	0.5	0.514606	0.5	0.5	0.5	0.5	0.5	0.5	0.503407	0.540293	0.550709	0.58689	0.569348	0.53019	0.548281	0.575378	0.582426	0.589788	0.622523	0.640771	0.638265	0.649229	0.668259	0.649933	0.608975	0.602083	0.618843	0.612421	0.585794	0.563709	0.561438	0.544522	0.550004	0.591667	0.615005	0.603806	0.579998	0.604746	0.640301	0.663482	0.663482	0.651265	0.664187	0.640222	0.628632	0.612421	0.578589	0.558697
0.5	0.5	0.524155	0.550064	0.547353	0.528699	0.534518	0.5	0.5	0.518734	0.604432	0.653619	0.661591	0.657366	0.654177	0.616151	0.538504	0.532127	0.54839	0.565529	0.583705	0.599888	0.611209	0.619659	0.611846	0.554129	0.509168	0.5	0.5	0.5	0.524872	0.538425	0.557956	0.570631	0.602599	0.646923	0.670281	0.643973	0.577487	0.546556	0.514589	0.53125	0.557717	0.560826	0.566087	0.572465	0.579002	0.591677	0.589525	0.605867
0.582066	0.5	0.5	0.5	0.568347	0.618264	0.599421	0.566694	0.531818	0.564959	0.576529	0.592562	0.610413	0.632479	0.671488	0.673719	0.69157	0.725289	0.740826	0.756198	0.771322	0.777438	0.773554	0.770496	0.771736	0.750413	0.725124	0.72438	0.724876	0.711157	0.697438	0.709587	0.711074	0.703388	0.706198	0.695289	0.685537	0.692479	0.708512	0.71157	0.704793	0.719835	0.735372	0.740413	0.742066	0.757686	0.770661	0.767686	0.770661	0.777521
0.550395	0.521341	0.5	0.5	0.5	0.520166	0.549847	0.527136	0.5	0.5	0.515154	0.534263	0.527528	0.529564	0.572793	0.595661	0.603884	0.607878	0.616258	0.60968	0.60639	0.603649	0.61383	0.619626	0.634349	0.61477	0.606782	0.59292	0.576709	0.594252	0.5883	0.58227	0.611951	0.638343	0.645078	0.661054	0.683844	0.6775	0.647741	0.624873	0.615553	0.614379	0.597932	0.598011	0.58548	0.595113	0.588535	0.58689	0.600987	0.617589
0.5	0.5	0.5	0.5	0.5	0.5	0.521722	0.5	0.5	0.505959	0.521626	0.56065	0.586409	0.586505	0.564687	0.593618	0.61659	0.592561	0.539889	0.517782	0.547866	0.606882	0.624087	0.619954	0.637159	0.631392	0.641003	0.629085	0.625817	0.646194	0.665705	0.65965	0.628316	0.631968	0.670319	0.707324	0.708478	0.71088	0.675798	0.645233	0.638697	0.617743	0.600923	0.586505	0.597559	0.596886	0.575067	0.572664	0.5792	0.57228
0.5	0.50425	0.507196	0.5	0.5	0.5	0.516876	0.532194	0.505092	0.5	0.535982	0.54423	0.515361	0.550964	0.557445	0.520579	0.50181	0.509132	0.501305	0.517802	0.503409	0.501052	0.534888	0.530848	0.56502	0.587408	0.593469	0.596246	0.608703	0.609208	0.588923	0.571417	0.574783	0.585725	0.597256	0.593384	0.597677	0.615436	0.601801	0.567545	0.574447	0.606094	0.622086	0.625537	0.627136	0.649019	0.664675	0.635721	0.585388	0.586735
0.610113	0.651229	0.617911	0.597472	0.578332	0.585893	0.616139	0.632561	0.618029	0.576441	0.57337	0.562973	0.57077	0.567935	0.555766	0.552812	0.557656	0.55293	0.530246	0.513233	0.519494	0.557538	0.542415	0.522921	0.553284	0.601252	0.657609	0.678993	0.653946	0.617675	0.612949	0.616257	0.5931	0.559901	0.552457	0.562146	0.591446	0.613067	0.622046	0.629135	0.642368	0.633861	0.64095	0.657727	0.67344	0.66706	0.67285	0.701914	0.739721	0.745747
0.5	0.509132	0.5	0.5	0.5	0.5	0.5	0.5	0.5	0.5	0.5	0.515529	0.553405	0.586819	0.578571	0.573773	0.533204	0.517297	0.517212	0.5	0.524198	0.55896	0.569902	0.552563	0.575962	0.610807	0.612154	0.590102	0.602643	0.598855	0.5731	0.563926	0.5731	0.568892	0.56704	0.605925	0.644727	0.658362	0.652639	0.672418	0.691861	0.693039	0.695228	0.696827	0.700278	0.719636	0.711135	0.720057	0.687905	0.654575
0.518899	0.5	0.5	0.5	0.552455	0.570459	0.564615	0.523235	0.5	0.5	0.528419	0.561599	0.553869	0.546611	0.561316	0.567254	0.561222	0.560939	0.55566	0.539353	0.561033	0.592704	0.603638	0.599868	0.609671	0.6092	0.600151	0.578188	0.565181	0.55566	0.564521	0.591102	0.590065	0.586954	0.588745	0.581582	0.584315	0.584598	0.581864	0.595721	0.618343	0.633142	0.627486	0.623527	0.632388	0.643039	0.65435	0.667923	0.676218	0.687718
0.617726	0.570814	0.541352	0.519844	0.562698	0.619349	0.644266	0.608311	0.591673	0.573168	0.546303	0.542407	0.549874	0.556854	0.550686	0.581203	0.612126	0.620648	0.6243	0.642075	0.657333	0.652463	0.640045	0.614074	0.616833	0.603928	0.607986	0.616265	0.64386	0.648162	0.642886	0.64037	0.639153	0.655223	0.672267	0.668939	0.677624	0.680951	0.648486	0.641182	0.64524	0.654979	0.656197	0.670481	0.680708	0.663096	0.640857	0.610178	0.592728	0.596867
0.5217	0.5045	0.5	0.5	0.5441	0.537	0.5253	0.5126	0.5	0.5049	0.5173	0.5582	0.6046	0.6349	0.6257	0.6268	0.5991	0.6135	0.5949	0.5673	0.5501	0.5578	0.5856	0.5929	0.5804	0.5931	0.606	0.6329	0.6136	0.6007	0.6015	0.5852	0.5876	0.6041	0.609	0.6136	0.6063	0.6142	0.63	0.6466	0.6312	0.6191	0.594	0.5732	0.5904	0.5982	0.5745	0.585	0.6083	0.6264
0.54321	0.5	0.5	0.5	0.5	0.509088	0.514232	0.5	0.5	0.5	0.5	0.5012	0.5	0.53095	0.547754	0.554612	0.570473	0.571073	0.547754	0.534551	0.55607	0.558471	0.553241	0.534636	0.523405	0.552126	0.609139	0.60571	0.615741	0.626029	0.622857	0.601766	0.588906	0.61154	0.627058	0.642661	0.651149	0.662466	0.687157	0.70036	0.665809	0.661694	0.678584	0.693844	0.684499	0.642147	0.630658	0.646691	0.63323	0.59868
0.571519	0.550295	0.512472	0.507937	0.5	0.5	0.551202	0.565714	0.5	0.512472	0.536961	0.579773	0.565351	0.581497	0.607619	0.660771	0.685442	0.675374	0.665578	0.638458	0.6361	0.648889	0.644172	0.63746	0.624853	0.646621	0.626757	0.606168	0.603356	0.589841	0.583492	0.584036	0.603991	0.622857	0.645261	0.655873	0.655147	0.645261	0.644263	0.648617	0.649252	0.639909	0.630385	0.613515	0.593469	0.622313	0.639184	0.635556	0.632472	0.638639
0.5	0.5	0.500822	0.5	0.5	0.5	0.531365	0.5	0.5	0.5	0.5	0.5	0.5	0.513353	0.55392	0.568721	0.593782	0.611089	0.58039	0.552118	0.570131	0.621192	0.626674	0.626047	0.641084	0.673898	0.682121	0.671235	0.669121	0.650873	0.638734	0.653693	0.638499	0.606782	0.616963	0.617668	0.632469	0.645156	0.657217	0.658156	0.653223	0.65894	0.672096	0.663012	0.646488	0.631999	0.638734	0.654867	0.657843	0.676325
0.5	0.5	0.5	0.5	0.5	0.5	0.5	0.5	0.526499	0.535103	0.5	0.502638	0.540135	0.577875	0.572437	0.54752	0.566188	0.583232	0.574223	0.55588	0.582177	0.585261	0.554825	0.556935	0.553851	0.561156	0.555637	0.553526	0.574629	0.58518	0.612937	0.627059	0.620323	0.618294	0.612207	0.604172	0.572031	0.578606	0.607743	0.639558	0.628926	0.633065	0.626816	0.638098	0.644022	0.641831	0.640127	0.630306	0.624949	0.62503
0.5	0.500039	0.5	0.5	0.5	0.5	0.508889	0.5	0.52275	0.5	0.5	0.5	0.5	0.5186	0.57851	0.579607	0.594408	0.58877	0.579763	0.579607	0.565667	0.590571	0.583992	0.592372	0.609445	0.628005	0.625656	0.615553	0.592764	0.574751	0.57483	0.591824	0.597384	0.576083	0.565745	0.525413	0.501057	0.511082	0.523612	0.529955	0.536064	0.552275	0.581878	0.594722	0.583836	0.584697	0.584854	0.575769	0.561751	0.53716
0.5	0.5	0.534483	0.503939	0.5	0.5	0.5	0.5	0.5	0.526382	0.515458	0.543624	0.557967	0.583309	0.638005	0.640904	0.642241	0.629459	0.632357	0.607759	0.601962	0.617791	0.635033	0.658591	0.653835	0.638005	0.61794	0.601665	0.625446	0.606347	0.589254	0.592524	0.59832	0.615562	0.635627	0.660077	0.687797	0.691662	0.676576	0.666023	0.635181	0.624405	0.63964	0.643579	0.651308	0.619872	0.606198	0.61088	0.607982	0.604786
0.505345	0.5	0.5	0.5	0.5	0.5	0.5	0.5	0.5	0.5	0.5	0.5	0.5	0.545661	0.544062	0.537665	0.543978	0.537413	0.504924	0.5	0.5	0.538928	0.559296	0.564346	0.538507	0.541369	0.547429	0.556687	0.542799	0.536655	0.549028	0.561064	0.565188	0.552142	0.548607	0.536992	0.529585	0.533625	0.536318	0.530258	0.52807	0.552142	0.547513	0.557781	0.569986	0.531184	0.529501	0.56805	0.596162	0.613332
0.541628	0.534703	0.549015	0.538858	0.5	0.5	0.504232	0.533087	0.520006	0.550092	0.557941	0.597722	0.607802	0.579409	0.559711	0.540012	0.545091	0.544552	0.559557	0.580948	0.582564	0.576254	0.573946	0.560788	0.554786	0.53578	0.534934	0.514081	0.506079	0.536396	0.569868	0.588489	0.585719	0.541474	0.52393	0.548784	0.588335	0.63281	0.649892	0.662512	0.675131	0.666821	0.662819	0.642428	0.609649	0.611034	0.600723	0.600031	0.586873	0.555556
0.59683	0.567317	0.515304	0.503032	0.5	0.527869	0.575352	0.584411	0.545109	0.533494	0.514355	0.520783	0.5	0.5	0.5	0.5	0.5	0.5	0.514574	0.552926	0.57937	0.637519	0.658193	0.668201	0.670465	0.680181	0.709475	0.710424	0.710351	0.709329	0.704726	0.715976	0.736796	0.71846	0.714588	0.710717	0.698079	0.691431	0.683688	0.686756	0.692308	0.687925	0.687705	0.695522	0.69596	0.698225	0.699175	0.694938	0.687413	0.683468
0.50853	0.500801	0.5	0.5	0.522481	0.516825	0.500895	0.5	0.528891	0.545575	0.527759	0.556414	0.56584	0.588745	0.606466	0.624187	0.612782	0.600622	0.601282	0.614007	0.642473	0.65812	0.6486	0.641437	0.637666	0.619663	0.613818	0.615986	0.653879	0.685833	0.70214	0.698558	0.709492	0.713828	0.709021	0.706476	0.687812	0.667358	0.661231	0.66142	0.659346	0.645113	0.609011	0.556226	0.512395	0.523801	0.547177	0.568008	0.580733	0.57093
0.5	0.528447	0.549874	0.553689	0.528772	0.5	0.5	0.521062	0.533317	0.51465	0.515624	0.558234	0.571626	0.580554	0.561724	0.542488	0.51676	0.535265	0.511647	0.5	0.5	0.518383	0.546547	0.554257	0.536401	0.530314	0.577469	0.616995	0.634689	0.632092	0.631442	0.615778	0.581527	0.563672	0.543949	0.534291	0.535914	0.538187	0.541352	0.577875	0.611395	0.635338	0.663501	0.659281	0.648486	0.615291	0.562292	0.517734	0.502475	0.531288
0.51766	0.5	0.5	0.5	0.5	0.5	0.519226	0.519774	0.5	0.5	0.510063	0.57992	0.611481	0.631295	0.637012	0.584227	0.523064	0.521811	0.5	0.5	0.5	0.5	0.5	0.5	0.518756	0.552823	0.553841	0.582661	0.601848	0.60224	0.581408	0.523769	0.516564	0.5	0.5	0.539275	0.550082	0.56551	0.569113	0.5883	0.59339	0.544287	0.515702	0.5	0.5	0.5	0.5	0.5	0.531522	0.539275
0.515948	0.510186	0.5	0.505073	0.528772	0.544112	0.535346	0.515705	0.5	0.553445	0.577388	0.592728	0.610584	0.628196	0.614966	0.624706	0.612937	0.576333	0.575603	0.554744	0.526337	0.562779	0.562454	0.551254	0.54119	0.536888	0.548089	0.544761	0.528772	0.507345	0.51189	0.506209	0.5	0.5	0.510835	0.535914	0.540946	0.54752	0.546465	0.55515	0.565214	0.568623	0.56075	0.552958	0.552715	0.567486	0.55304	0.563591	0.564889	0.554582
Fig 3c
Parametric plot
0-25	25-50	50-75	75-100
-0.194873	0.265935	0.310386	0.194873
-0.0868711	-0.0323073	0.013744	0.0868711
-0.0746117	0.0193837	0.0259525	0.0746117
-0.557141	-0.0632974	-0.0567962	0.557141
-0.198368	0.0907367	0.14184	0.198368
-0.192644	-0.0329732	0.0241991	0.192644
-0.109371	-0.0600543	0.0788784	0.109371
-0.165898	-0.0107619	0.0606078	0.165898
-0.12031	-0.0443128	0.0896112	0.12031
-0.140734	-0.0980302	0.0242508	0.140734
-0.181497	-0.0678482	0.172777	0.181497
-0.126523	-0.0216175	0.0358422	0.126523
-0.229526	-0.14448	0.0976995	0.229526
-0.0985556	0.0534547	0.06028	0.0985556
-0.130832	-0.0547242	0.0652879	0.130832
-0.103195	0.0128354	0.0658028	0.103195
-0.116245	-0.126225	0.123203	0.116245
-0.0850836	-0.0859809	0.0473834	0.0850836
-0.0797555	0.0717793	0.102825	0.0797555
-0.103981	-0.0389861	0.0125705	0.103981
-0.168325	-0.023148	0.107326	0.168325
-0.177108	-0.0586093	0.0280624	0.177108
-0.220904	-0.0457482	0.0152486	0.220904
-0.0631481	-0.0465561	-0.0179042	0.0631481
-0.0900687	-0.0422018	0.000929947	0.0900687
-0.142306	-0.025191	0.0288735	0.142306
-0.158162	0.0645512	0.107498	0.158162
-0.0759889	-0.033523	0.142487	0.0759889
-0.115704	-0.0634547	0.0935355	0.115704
-0.112314	-0.0413351	0.0450937	0.112314
-0.0956579	-0.0738523	-0.0546291	0.0956579
-0.383227	-0.119588	0.100879	0.383227
[truncated: 25 more columns]

## Sheet: Fig 4
Fig 4b			Fig 4c			Fig 4d			Fig 4e						Fig 4f			Fig 4g			Fig 4h			Fig 4i			Fig 4j			Fig 4k
Systole	Diastole		Systole	Diastole		Systole	Diastole		SysDia	STV	absPE	SysDia*STV	SysDia*absPE		x	y		x	y		x	y		x	y		x	y		x	y
-0.0395	-0.032		-0.1696	-0.0537		0.084	-0.0089		-1.2152	1.0439	1.271	-0.9291	1.5801		0.2375	0.7703		0.2375	0.8567		0.2375	0.5112		0.2375	0.6958		0.2375	0.7722		0.2375	0.4667
0.0523	-0.0137		-0.0051	-0.1645		0.1193	0.118		-1.0344	1.9678	2.0141	-2.205	-0.0675		-0.862	0.839		-0.862	0.8803		-0.862	0.7153		-0.862	0.6896		-0.862	0.7611		-0.862	0.475
0.0262	-0.0414		0.058	-0.1133		-0.0046	0.0322		0.028	-0.4527	1.7257	0.4044	1.2331		-1.4208	0.7352		-1.4208	0.8142		-1.4208	0.4982		-1.4208	0.6833		-1.4208	0.7306		-1.4208	0.5417
0.0182	-0.06		-0.1307	-0.1746		0.1479	0.0649		-0.4547	2.189	3.8356	-1.079	0.6599		-0.9483	0.5734		-0.9483	0.5719		-0.9483	0.5778		-0.9483	0.6854		-0.9483	0.7639		-0.9483	0.45
-0.0353	0.024		-0.1468	-0.0597		0.0957	0.0976		-2.1662	-0.2969	0.8872	0.9544	2.2824		1.4313	0.7403		1.4313	0.7928		1.4313	0.5825		1.4313	0.6292		1.4313	0.6639		1.4313	0.525
0.0692	-0.0259		-0.15	-0.2265		0.3234	0.1651		-0.1968	-0.3212	3.7598	0.3585	0.0971		-0.6609	0.7613		-0.6609	0.8313		-0.6609	0.5512		-0.6609	0.6917		-0.6609	0.7694		-0.6609	0.4583
-0.0818	-0.0309		-0.1734	-0.1628		-0.0163	0.1354		1.403	0.5462	4.0333	1.2525	-2.7039		0.8113	0.8191		0.8113	0.8868		0.8113	0.6159		0.8113	0.7229		0.8113	0.8167		0.8113	0.4417
-0.0457	0.0103		-0.1411	-0.0841		0.0567	0.0975		0.603	0.4589	2.7299	-0.2234	0.2844		0.9731	0.7788		0.9731	0.872		0.9731	0.4992		0.9731	0.7		0.9731	0.7806		0.9731	0.4583
-0.0131	-0.0622		-0.0405	-0.1419		0.0145	0.0168		1.021	-0.3105	2.8671	-0.1256	-0.9107		-1.491	0.5856		-1.491	0.5781		-1.491	0.608		-1.491	0.675		-1.491	0.7361		-1.491	0.4917
0.0152	-0.0463		-0.06	-0.1181		0.0837	0.0298		0.1784	-1.5373	1.9561	1.522	0.393		-1.2246	0.5911		-1.2246	0.5957		-1.2246	0.577		-1.2246	0.6167		-1.2246	0.6833		-1.2246	0.4167
0.1243	-0.1642		0.041	-0.4664		0.197	0.1829		0.762	1.4765	4.6734	-0.7089	-2.8108		-1.2694	0.8597		-1.2694	0.955		-1.2694	0.574		-1.2694	0.6979		-1.2694	0.7972		-1.2694	0.4
0.065	0.0007		-0.026	-0.0758		0.1436	0.0847		0.1909	-0.7428	3.4945	0.1892	0.456		-0.1977	0.7848		-0.1977	0.7801		-0.1977	0.7989		-0.1977	0.675		-0.1977	0.7472		-0.1977	0.4583
0.0933	-0.0086		0.0375	-0.1646		0.1469	0.1536		-0.0877	2.1547	1.4573	-1.4459	0.0104		-1.3475	0.5818		-1.3475	0.608		-1.3475	0.503		-1.3475	0.6937		-1.3475	0.7694		-1.3475	0.4667
0.0049	-0.0918		-0.0812	-0.1596		0.0837	-0.0184		0.4452	0.2014	3.503	-0.1592	-0.8493		-1.5136	0.7029		-1.5136	0.7826		-1.5136	0.4637		-1.5136	0.6354		-1.5136	0.6667		-1.5136	0.5417
0.059	-0.0298		-0.0713	-0.1503		0.201	0.0869		0.6465	2.0499	3.8725	-0.903	0.8086		-1.5224	0.6494		-1.5224	0.7038		-1.5224	0.4863		-1.5224	0.6667		-1.5224	0.7306		-1.5224	0.475
0.0532	-0.022		-0.0576	-0.0848		0.1699	0.039		-2.7684	1.3505	1.1172	-1.5237	2.386		-2.1017	0.5467		-2.1017	0.4919		-2.1017	0.7112		-2.1017	0.6312		-2.1017	0.7		-2.1017	0.425
0.0069	0.0152		-0.104	-0.067		0.1089	0.1054		0.8753	1.9124	3.498	-0.6052	-1.8879		-0.2594	0.8149		-0.2594	0.9142		-0.2594	0.5167		-0.2594	0.7125		-0.2594	0.7889		-0.2594	0.4833
-0.0369	0.0339		-0.0905	-0.0491		0.0308	0.1017		-1.1065	2.1695	1.5543	-1.5592	1.8661		1.431	0.7932		1.431	0.8624		1.431	0.5858		1.431	0.7229		1.431	0.8222		1.431	0.425
0.053	-0.0711		-0.21	-0.4697		0.3508	0.2768		-0.5437	0.915	2.3648	-0.3955	1.0048		-0.7417	0.7457		-0.7417	0.8234		-0.7417	0.5127		-0.7417	0.6854		-0.7417	0.7583		-0.7417	0.4667
0.0195	0.0066		-0.08	-0.0498		0.1453	0.0528		-2.1781	-1.6248	2.3755	1.1734	1.2835		-0.8053	0.6739		-0.8053	0.7405		-0.8053	0.4741		-0.8053	0.7167		-0.8053	0.7861		-0.8053	0.5083
0.0024	-0.0355		-0.1786	-0.141		0.1675	0.0839		-0.5017	0.3809	0.103	0.0896	1.5198		-0.9857	0.7796		-0.9857	0.78		-0.9857	0.7783		-0.9857	0.6229		-0.9857	0.6833		-0.9857	0.4417
-0.0045	-0.0574		0.0235	-0.1595		-0.0262	0.0635		-0.7935	0.3787	2.8773	-0.4233	0.8741		-1.1426	0.6547		-1.1426	0.6723		-1.1426	0.6021		-1.1426	0.6792		-1.1426	0.75		-1.1426	0.4667
0.0011	-0.0052		-0.1161	-0.0331		0.1182	0.0227		-0.7946	0.6387	1.085	-0.0875	1.6841		-0.1305	0.849		-0.1305	0.9261		-0.1305	0.6176		-0.1305	0.6833		-0.1305	0.7583		-0.1305	0.4583
-0.0021	-0.0169		-0.1253	-0.0876		0.144	0.0417		0.1536	0.1109	3.3106	1.4994	0.3734		-0.2538	0.7736		-0.2538	0.7587		-0.2538	0.8181		-0.2538	0.7083		-0.2538	0.7806		-0.2538	0.4917
0.0367	-0.0203		-0.0812	-0.0761		0.1642	0.0313		-0.4891	-0.9521	3.5635	0.7696	-0.7924		-1.1724	0.7038		-1.1724	0.7297		-1.1724	0.6263		-1.1724	0.6021		-1.1724	0.6611		-1.1724	0.425
-0.0208	-0.0187		-0.0733	-0.1386		0.0317	0.1013		-0.5219	0.6286	1.5097	0.0513	1.3037		0.0402	0.6103		0.0402	0.624		0.0402	0.5691		0.0402	0.7625		0.0402	0.8306		0.0402	0.5583
-0.106	0.0042		-0.3393	-0.2329		0.1437	0.233		-0.088	2.5728	3.1508	-2.217	-0.6975		1.2006	0.6391		1.2006	0.6543		1.2006	0.5936		1.2006	0.7083		1.2006	0.7806		1.2006	0.4917
NaN	NaN		-0.2409	-0.4753		NaN	NaN		0.848	-0.9735	2.7225	-1.0433	-1.1506		-1.1036	0.7408		-1.1036	0.7351		-1.1036	0.7579		-1.1036	0.6062		-1.1036	0.6472		-1.1036	0.4833
0.033	-0.0305		-0.1008	-0.1108		0.1735	0.046		0.6591	-0.594	3.8544	1.2504	-0.0938		-0.9569	0.7225		-0.9569	0.7911		-0.9569	0.5168		-0.9569	0.6917		-0.9569	0.7694		-0.9569	0.4583
0.0368	-0.0321		-0.0195	-0.1122		0.0988	0.0425		-1.6898	0.0552	1.8887	0.2902	1.5409		-1.7538	0.8244		-1.7538	0.925		-1.7538	0.5226		-1.7538	0.6708		-1.7538	0.7667		-1.7538	0.3833
-0.0677	-0.0026		-0.1315	-0.1372		-0.0022	0.1285		-1.3525	-0.1637	2.073	1.0726	1.4677		0.9804	0.7902		0.9804	0.8705		0.9804	0.5493		0.9804	0.6937		0.9804	0.7778		0.9804	0.4417
-0.0158	0.0015		-0.0681	-0.0637		0.0364	0.0667		-1.0797	1.4853	1.006	-2.1156	0.7034		0.6015	0.9124		0.6015	0.8832		0.6015	0.9998		0.6015	0.6333		0.6015	0.6833		0.6015	0.4833

## Sheet: Sup1
SupFig1a					SupFig1c		SupFig1c		Insert						SupFig1e
Summed log evidence					BicINT		Log Evidence Differences		From SPM_BMS, input Summed Log Evidence and get						Learning Rates fitted	0.8569	1	0.7132	0.5112
-25.7087	-25.972	-25.9356	-25.9725		1.0e+03 *		-0.0490712		0	Conj						0.8001	0.9997	0.8411	0.7153
-21.3923	-21.5196	-21.4419	-21.5199		9.74612		-0.037769		0	Rw						0.613	0.9999	0.8296	0.4982
-21.1798	-21.2812	-21.2334	-21.2829		9.70198		-0.0268973		1	SimC						0.6982	0.578	0.4394	0.5778
-7.8082	-7.65176	-8.9756	-7.73343		9.74519		-0.0258626		0	Dyna						0.5557	0.9995	0.8254	0.5825
-15.9521	-16.0092	-15.8299	-16.0247		9.71643		-0.0244296									0.8311	0.8673	0.7955	0.5531
-14.5786	-14.7266	-14.7106	-14.7207				-0.0171184									0.9994	0.9999	0.6611	0.6159
-19.7889	-19.7351	-19.7445	-19.7282				-0.0169722		SupFig1d							0.8329	0.9999	0.7831	0.4992
-23.3963	-23.183	-22.981	-23.1819				-0.0138869		Predicted choices			Real choices				0.6482	0.5414	0.5448	0.608
-18.4777	-18.3881	-18.4895	-18.3909				-0.0128881		0.2114	0.5101	0.7497	0.2725	0.5253	0.7117		0.7362	0.5518	0.4992	0.577
-6.8285	-6.91971	-6.92487	-6.9224				-0.0113686		0.2341	0.5103	0.7291	0.26	0.5211	0.6155		0.8649	1	1	0.574
-13.3477	-13.2783	-12.4569	-13.3103				-0.00890839		0.2891	0.4926	0.6809	0.3501	0.4568	0.6063		0.9993	0.7246	0.6165	0.7989
-23.9031	-23.6348	-23.2324	-23.6437				-0.00859334		0.2689	0.5051	0.6898	0.3606	0.5348	0.6943		0.5165	0.8429	0.4647	0.503
-22.0315	-21.8806	-21.9224	-21.8767				-0.00826044		0.2995	0.4964	0.6788	0.3973	0.519	0.5828		0.6611	0.9742	0.7125	0.4637
-21.7226	-21.8093	-21.8381	-21.8137				-0.00799073		0.1618	0.4925	0.7751	0.1929	0.5306	0.8119		0.6062	1	0.502	0.4863
-9.72147	-9.66096	-10.9914	-9.71103				-0.00718735		0.2122	0.5096	0.7486	0.3134	0.4821	0.638		0.6161	0.3871	0.4724	0.7112
-24.619	-24.7311	-24.5333	-24.7386				-0.00699097		0.236	0.4743	0.7018	0.2715	0.4747	0.5971		0.9999	0.9999	0.743	0.5169
-19.316	-19.4213	-19.3707	-19.4238				-0.00685916		0.3157	0.5029	0.672	0.3532	0.5338	0.6912		0.8237	1	0.7634	0.5858
-18.6044	-18.721	-18.832	-18.7335				-0.00679698		0.3499	0.4956	0.6471	0.4109	0.4895	0.5818		0.9102	1	0.5291	0.5127
-20.8037	-20.8647	-20.8094	-20.8627				-0.00674067		0.2024	0.4835	0.7513	0.2463	0.4641	0.7434		0.8006	0.8142	0.6068	0.4742
-16.4573	-16.5031	-16.0995	-16.508				-0.00588936		0.2276	0.4929	0.7321	0.2977	0.4852	0.6166		0.8162	0.7942	0.7296	0.7777
-21.1625	-21.0707	-21.1564	-21.0809				-0.00584107		0.2522	0.5004	0.7056	0.2558	0.5074	0.7157		0.7683	0.7046	0.5439	0.6021
-21.0896	-20.7592	-20.755	-20.7583				-0.00563549		0.285	0.5103	0.7029	0.3491	0.5485	0.6605		0.9781	0.8206	0.9796	0.6176
-7.28032	-4.72013	-7.62242	-4.84214				-0.0055661		0.2309	0.4927	0.7151	0.2621	0.5264	0.7014		0.8703	0.7952	0.6105	0.8181
-20.2458	-20.2617	-20.2477	-20.2608				-0.00547429		0.3168	0.5321	0.6974	0.4004	0.3766	0.6033		0.9994	0.632	0.5576	0.6263
-25.8235	-26.0148	-25.9324	-26.0136				-0.00543751		0.2349	0.485	0.7407	0.2862	0.4958	0.6728		0.6313	0.6555	0.5927	0.5691
-19.0474	-19.055	-19.1743	-19.0573				-0.00528434		0.2169	0.4915	0.7478	0.2589	0.4473	0.773		0.8259	0.3659	0.771	0.5936
-24.3307	-24.4149	-24.3884	-24.4163				-0.00518718		0.2001	0.5256	0.7881	0.2872	0.5243	0.7004		0.6143	1	0.5911	0.7579
-25.6053	-25.7301	-25.7496	-25.7329				-0.00517149		0.2561	0.4955	0.7152	0.2788	0.4926	0.6973		0.9166	0.6696	0.7871	0.5168
-17.0361	-17.1122	-17.3007	-17.1096				-0.00516672		0.2603	0.4959	0.7328	0.2285	0.4968	0.7802		0.7756	1	0.9995	0.5226
-26.0049	-25.9348	-26.0305	-25.9278				-0.00511552		0.1986	0.4931	0.6917	0.3365	0.5095	0.6299		0.9996	0.9995	0.6122	0.5493
-22.2535	-22.3907	-22.326	-22.394				-0.00508153		0.1959	0.4814	0.688	0.2505	0.4968	0.6881		0.8899	0.7602	0.9996	0.9998
-13.9505	-11.7436	-10.8338	-11.8389				-0.00480036		0.2155	0.4907	0.7229	0.3103	0.4863	0.6667
-23.631	-23.7942	-23.7409	-23.7931				-0.00469588		0.2222	0.4958	0.7369	0.3564	0.4789	0.5286	Learning Rate Recovered	0.6032	0.9834	0.5585	0.4149
-19.7632	-19.7175	-19.7477	-19.7213				-0.00469255		0.2322	0.511	0.7534	0.3333	0.4662	0.6708		0.5766	0.9999	0.7966	0.5014
-22.7741	-22.8116	-22.8195	-22.8125				-0.00444217		0.2359	0.4984	0.722	0.347	0.4715	0.5808		0.5655	0.783	0.5499	0.4483
-21.8195	-21.7919	-21.7299	-21.7946				-0.00436686		0.2879	0.5032	0.7036	0.3553	0.5369	0.59		0.7663	0.9024	0.7207	0.487
-17.7025	-17.8137	-17.5945	-17.8187				-0.00417998		0.1985	0.4745	0.7552	0.327	0.4958	0.6677		0.4815	0.7413	0.5377	0.422
-24.4699	-24.506	-24.4391	-24.5088				-0.00413521		0.219	0.4788	0.722	0.3103	0.4895	0.6278		0.784	0.9618	0.6288	0.3904
-22.7767	-22.8006	-22.8169	-22.8028				-0.00395496		0.2441	0.4967	0.7248	0.3344	0.5243	0.6319		0.7976	0.7866	0.6289	0.4323
-12.0573	-11.9708	-13.3641	-11.9744				-0.00395154		0.1664	0.4674	0.7214	0.2935	0.5127	0.6544		0.6106	0.7878	0.5613	0.5171
-23.0424	-22.8897	-23.023	-22.89				-0.00382459									0.7114	0.681	0.5202	0.5279
-22.3552	-22.5288	-22.4975	-22.5264				-0.00379196									0.5574	0.7856	0.5798	0.4998
-25.3709	-25.4462	-25.4241	-25.4443				-0.00322303									0.7967	0.7824	0.5752	0.4327
-18.7161	-19.0771	-18.8832	-19.0723				-0.00313299									0.654	0.9993	0.4834	0.4714
-13.2378	-13.2142	-12.9391	-13.2454				-0.00313262									0.9155	0.7404	0.7274	0.6427
-16.1195	-16.0023	-16.1818	-15.9941				-0.00307406									0.5144	0.8729	0.5268	0.4631
-7.28478	-5.27192	-6.72392	-5.39661				-0.00301535									0.758	0.8298	0.4913	0.4242
-21.9559	-22.0505	-22.102	-22.0511				-0.00274239									0.481	0.814	0.7381	0.4444
-17.5805	-17.4919	-17.606	-17.4949				-0.00274033									0.8073	0.7345	0.5468	0.4771
-17.5186	-17.4093	-17.397	-17.4123				-0.00257319									0.8402	0.942	0.6441	0.4817
-20.1147	-20.2751	-20.2221	-20.2745				-0.00256901									0.572	0.7649	0.7595	0.4554
-3.53947	-3.47109	-3.81686	-3.47404				-0.00236768									0.5816	0.9114	0.596	0.4563
-20.6831	-20.7382	-20.7794	-20.7349				-0.00236171									0.4469	0.7879	0.5521	0.3939
-23.3235	-23.6277	-23.4785	-23.6349				-0.0023428									0.6351	0.817	0.6227	0.5725
-14.1346	-14.0757	-13.6849	-14.0905				-0.00234108									0.8051	0.7005	0.5335	0.5345
-22.6766	-22.8416	-22.7313	-22.8471				-0.00221531									0.6492	0.8451	0.5826	0.4652
-20.8275	-20.6182	-20.6791	-20.6174				-0.00221265									0.6881	0.7408	0.5443	0.4808
-16.5638	-16.6608	-16.7295	-16.66				-0.0022033									0.9657	0.9392	0.4773	0.4183
-18.4397	-18.3262	-18.1915	-18.3313				-0.00208162									0.7989	0.798	0.4572	0.4438
-20.3128	-20.05	-19.9272	-20.0551				-0.00207888									0.5174	0.7013	0.6626	0.4519
-17.3445	-17.4342	-17.4684	-17.4275				-0.00201647									0.6207	0.7517	0.4686	0.4238
-20.8623	-20.8515	-20.84	-20.8542				-0.0020069									0.6173	0.8162	0.5931	0.4478
-15.113	-13.8937	-13.7277	-14.0249				-0.00198293									0.631	0.805	0.5877	0.3873
-16.6821	-16.468	-16.8568	-16.4933				-0.00196243									0.5554	0.8628	0.5563	0.4455
-24.3804	-24.5216	-24.4334	-24.5218				-0.00192218
-23.2357	-23.2583	-23.2229	-23.2635				-0.00180968								Beta Fitted	0.0379	3.4918	0.1745	0
-10.7062	-10.9365	-12.3254	-11.0426				-0.00178696									0.1638	2.9033	0.0409	0.0003
-19.4495	-19.5488	-19.3732	-19.5408				-0.0017678									0.073	5.3597	0.1102	0
-22.0891	-21.9907	-21.9631	-21.9983				-0.0017041									0.12	2.4894	0	0.0001
-24.4575	-24.3188	-24.2561	-24.32				-0.00163837									0	1.961	0.0278	0
-22.0154	-21.9652	-21.9338	-21.9644				-0.00161935									0.0625	5.8617	0.5469	0.0002
-25.7276	-25.7096	-25.7543	-25.7133				-0.0016143									0.3947	5.7828	0.0025	0
-17.8501	-17.8582	-17.9201	-17.8643				-0.0014437									0.4204	1.5518	0.1293	0
-20.5504	-20.576	-20.5193	-20.5719				-0.00143277									0.0006	2.7219	0	0
-24.625	-24.7195	-24.9015	-24.7215				-0.00142906									0.373	0	0	0
-22.3091	-22.2847	-22.2394	-22.283				-0.00142568									0.3602	9.9998	0.1656	0
-20.3385	-20.4164	-20.4124	-20.4234				-0.00131561									0.2162	2.9676	0	0.4084
-18.9295	-19.1861	-18.9175	-19.1733				-0.0012432									0	4.5384	0	0.0001
-18.6343	-18.6556	-18.6595	-18.6556				-0.00124244									0	2.7171	0.1924	0
-23.5038	-23.5649	-23.4914	-23.5682				-0.00120034									0.0001	2.2603	0	0
-7.28403	-3.46874	-3.80249	-3.47751				-0.00117293									0.1108	0.0002	0	0.1511
-22.7946	-22.8839	-22.8701	-22.8862				-0.00114285									0.3378	2.8336	0.1485	0
-3.73548	-3.68118	-3.36487	-3.67259				-0.00113232									0.0762	5.966	0.0812	0
-21.562	-21.3973	-21.4013	-21.3972				-0.00104783									0.0403	5.0261	0	0
-20.8854	-20.7158	-20.8895	-20.721				-0.000990709									0.083	5.2861	0.0002	0
-23.0776	-22.6759	-22.7849	-22.6773				-0.000892693									0.0667	4.9999	0.0569	0.0519
-18.7466	-18.7217	-18.7933	-18.7312				-0.000865539									1.0426	3.8169	0	0
-19.8878	-19.9618	-20.0101	-19.964				-0.000832173									0.2148	2.7036	0.728	0
-13.3575	-13.2852	-12.4567	-13.3345				-0.000789971									0.2271	5.8564	0.0001	0.32
-19.5839	-19.4876	-19.5653	-19.492				-0.000786648									0.203	3.6058	0	0
-11.7877	-11.7015	-13.6078	-11.7271				-0.000770433									0.0002	3.0346	0	0
-21.5422	-21.5542	-21.6632	-21.559				-0.000737802									0.1964	1.5252	0.0671	0
-24.3228	-24.2727	-23.8593	-24.2821				-0.000598237									0.0003	5.459	0.0002	0.0003
-23.7004	-23.7021	-23.6127	-23.7006				-0.000558536									0.5672	9.0544	0.0913	0
-18.0155	-17.8982	-18.0281	-17.893				-0.000543351									0.2632	5.522	0.3614	0
-13.2387	-13.3161	-13.3768	-13.3134				-0.000508644									0.281	3.0856	0	0.0001
-22.242	-22.4074	-22.2692	-22.4092				-0.000498885									0.439	3.3034	0.8839	0.3089
-13.714	-12.1178	-12.0704	-12.2485				-0.000493954
-23.4421	-23.3915	-23.4421	-23.3898				-0.000444984								Beta Recovered	0	1.8033	0.0002	0.0001
-23.1558	-23.2867	-23.1447	-23.2855				-0.000330482									0	2.1636	0.2109	0
-25.0939	-25.2243	-25.1679	-25.2235				-0.000244979									0	1.5557	0	0
-23.2816	-23.2572	-23.2034	-23.2596				-4.62541e-05									0.1678	0.6553	0.377	0
-10.3061	-8.17194	-8.92951	-8.17139				-1.21126e-05									0.0001	0.423	0.0001	0
-17.5749	-17.6202	-17.6067	-17.6232				9.24268e-05									0.0142	1.5575	0.0001	0.0002
-17.5168	-17.7335	-17.603	-17.7277				0.000174766									0.1467	1.0107	0	0
-19.5111	-19.6992	-19.6492	-19.6993				0.000261102									0.0002	1.7446	0.0001	0
-25.5621	-25.8086	-25.63	-25.8153				0.000334911									0	0.1179	0	0
-7.47976	-7.38366	-8.5655	-7.40801				0.000343364									0	0.3323	0.0003	0
-21.3255	-21.3594	-21.5092	-21.3614				0.00034579									0.0212	1.0991	0.0001	0
-22.1118	-22.295	-22.2686	-22.2963				0.00046055									0.0008	2.6135	0	0
-26.3011	-26.4123	-26.4441	-26.4112				0.000474067									0.1189	0.1761	0.0004	0.0001
-23.4917	-23.5796	-23.5099	-23.5808				0.000560401									0	0.6852	0	0.0001
-22.8066	-22.9062	-22.8882	-22.9103				0.000576784									0.0542	1.105	0	0
-11.8514	-11.6234	-12.2782	-11.6229				0.000592484									0	0.279	0.0491	0
-21.6314	-21.861	-21.9017	-21.8667				0.000654831									0.049	2.3491	0	0
-14.2158	-14.1254	-13.4453	-14.1464				0.000758737									0.1347	1.6517	0.0001	0
-22.3712	-22.4772	-22.4492	-22.4777				0.000762156									0.0003	0.5697	0.0782	0.0002
-16.0535	-16.3375	-16.1281	-16.3357				0.000852835									0.0002	1.0684	0.0004	0
-22.027	-22.1855	-22.1799	-22.1832				0.000869026									0	1.0022	0.0001	0
-25.2799	-25.4914	-25.324	-25.4921				0.000983222									0.0002	0.5975	0	0
-20.2292	-20.1268	-20.0238	-20.1254				0.000993592									0.0112	1.3915	0	0.0004
-14.8783	-15.135	-15.0225	-15.1332				0.0010619									0.0002	1.0295	0	0
-17.0203	-17.2141	-16.9489	-17.2069				0.00122012									0.0001	0.3326	0	0
-16.9382	-17.1478	-17.1179	-17.155				0.00123835									0.1483	0.8027	0.4991	0
-27.3391	-27.5001	-27.401	-27.4949				0.00129777									0.1636	0.6877	0	0
-20.477	-20.7255	-20.774	-20.7279				0.00134402									0	0.3197	0.0105	0
-18.2376	-18.0399	-17.9946	-18.0285				0.00136647									0.0004	0.7219	0	0
-17.5023	-17.3759	-17.5328	-17.367				0.00138605									0	1.5447	0.0001	0
-22.4824	-22.1861	-22.0506	-22.1905				0.00138734									0	0.7217	0.001	0
-19.2884	-19.3756	-19.4604	-19.3818				0.0014295									0	1.7156	0.0004	0
-8.1281	-7.43806	-8.71797	-7.44553				0.00146099
-16.0704	-16.1071	-15.9009	-16.1117				0.00167254								Choice Stickiness Fitted	-0.3087	0.6181	0.1791	0.0889
-22.3809	-22.3079	-22.3153	-22.3154				0.00173367									-0.1514	1	0.5596	-0.1517
-20.6454	-20.3399	-20.3928	-20.3424				0.00181827									-0.2997	1	0.0687	-0.0345
-24.4948	-24.6174	-24.5526	-24.6157				0.00186656									-0.2509	1	0.3198	0.0589
-16.5011	-16.7773	-16.6865	-16.7752				0.00194644									-0.3239	0.6174	-0.3004	-0.1305
-5.33978	-5.27496	-6.94209	-5.27113				0.00196111									0.0386	0.6382	0.8108	0.5339
-17.9374	-18.1709	-18.0927	-18.1671				0.00213596									-0.7856	0.9995	0.2874	-0.367
-24.6453	-24.4843	-24.5065	-24.4823				0.00215638									-0.6213	1	-0.1666	0.1494
-23.0798	-23.2093	-23.2519	-23.2077				0.00226806									0.0859	0.7714	0.0959	0.2154
-13.5355	-13.5035	-13.0675	-13.535				0.00229016									-0.7554	0.7177	-0.0511	-0.0859
-22.2008	-22.3055	-22.3881	-22.3042				0.00231507									-0.0792	0.9997	0.6018	0.0771
-21.9685	-21.6713	-21.5123	-21.6692				0.00234187									0.0684	1	0.2064	-0.6191
-18.0575	-18.291	-18.1732	-18.2866				0.00239737									0.318	0.4909	0.2619	0.2242
-16.4063	-16.6909	-16.6026	-16.6879				0.00246243									0.04	1	0.3279	-0.009
-7.60762	-7.41774	-8.33668	-7.50088				0.00254863									-0.0997	1	0.2973	0.233
-23.2935	-23.4085	-23.3561	-23.4058				0.00255604									-0.5828	0.8208	0.2743	-0.6133
-21.2796	-21.0607	-20.9838	-21.0595				0.0025758									-0.0946	1	0.0914	-0.1873
-24.2337	-24.2132	-24.1971	-24.2106				0.00267239									0.3033	0.6382	0.419	0.1963
-20.8868	-21.0304	-20.9901	-21.0338				0.00269237									0.093	0.0001	0.46	0.0001
-25.1656	-25.3855	-25.2103	-25.3835				0.0027216									-0.3127	0.9999	0.617	-0.2712
-13.0855	-13.3537	-13.1054	-13.3765				0.00275339									0.2353	0.9999	0.6904	0.4957
-22.1172	-21.8768	-21.8841	-21.8736				0.00276813									-0.0864	1	-0.214	-0.0022
-22.1373	-22.2217	-22.2285	-22.2161				0.00281467									-0.1931	1	0.3717	0
-20.0703	-20.1356	-20.0297	-20.1382				0.00285431									-0.4562	0.4314	0.1927	0.0171
-19.2743	-19.5143	-19.529	-19.5112				0.00295523									-0.5383	0.7168	-0.3615	-0.4629
-23.1708	-23.3916	-23.3306	-23.3924				0.00298858									-0.3501	1	0.4007	-0.3185
-3.53317	-3.44332	-3.80012	-3.4519				0.00303113									-0.6251	1	-0.0782	-0.7176
-22.4008	-22.5114	-22.4318	-22.5118				0.00305063									-0.2176	0.2581	-0.0936	0.5406
-16.3566	-16.4071	-16.2968	-16.4146				0.00308502									-0.2216	0.6619	0.0564	-0.2223
-24.4042	-24.5466	-24.4654	-24.5473				0.0031724									-0.4838	0.1615	-0.0619	-0.0723
-18.7189	-18.5635	-18.433	-18.5629				0.00324461									-0.497	0.9998	0.1527	-0.3501
-3.53393	-3.46808	-3.82828	-3.47238				0.00331218									-0.3743	1	-0.3102	0.037
-19.8421	-20.0182	-19.7417	-20.0114				0.00334795
-26.7379	-26.881	-26.8049	-26.8805				0.00338705								Choice Stickiness Recovered	-0.5237	1	0.2075	0.1038
-17.2984	-17.3017	-17.3419	-17.3065				0.00341244									-0.5465	1	0.2097	-0.1335
-19.725	-19.5159	-19.4442	-19.5137				0.00351003									-0.3771	1	0.1783	0.2087
-19.5003	-19.6703	-19.6464	-19.6652				0.00358942									-0.3646	1	0.1136	-0.238
-12.3882	-10.0963	-12.8117	-10.0472				0.00366556									-0.2379	0.9999	0.1753	-0.1341
-22.059	-22.161	-22.235	-22.1644				0.00379728									-0.1007	1	0.1753	-0.2125
-15.4508	-15.4339	-15.1502	-15.42				0.00385364									-0.368	1	0.3771	-0.2027
-20.5169	-20.2974	-20.6872	-20.3048				0.00388142									-0.2379	1	0.0345	-0.0703
-20.677	-20.3981	-20.8622	-20.3713				0.00396088									-0.2409	1	0.2372	-0.1682
-23.3186	-23.4632	-23.5478	-23.4639				0.00398754									-0.476	1	0.2154	-0.3083
-21.7615	-21.7609	-21.7703	-21.7555				0.00403519									-0.3067	1	0.4204	-0.0705
-23.6131	-23.7015	-23.5857	-23.704				0.00416279									-0.3501	0.9999	0.1383	-0.278
-17.8634	-17.6192	-17.7247	-17.6276				0.0042335									-0.4451	1	0.2456	-0.1742
-15.1132	-14.7963	-14.4623	-14.8258				0.00429971									-0.5237	1	0.1383	0.1741
-24.3494	-24.3708	-24.3688	-24.375				0.00433989									-0.413	1	0.3769	-0.1341
-23.4063	-23.3157	-23.3601	-23.3238				0.00434476									-0.2864	0.9999	0.2028	-0.1706
-10.903	-10.8327	-12.6541	-10.9109				0.0043656									-0.1539	1	0.2457	-0.1335
-19.2258	-19.2393	-19.1608	-19.2453				0.00436915									-0.3105	1	0.3501	-0.069
-22.6072	-22.3765	-22.4414	-22.3779				0.00443035									-0.3803	1	0.1811	-0.2779
-18.2318	-17.8739	-17.8417	-17.8752				0.00457471									-0.3554	1	0.2076	0
-13.2825	-7.77667	-7.34749	-7.78712				0.00482625									-0.2076	1	0.2476	0
-23.8184	-23.68	-23.6893	-23.6819				0.00483397									-0.2009	1	0.278	-0.1467
-9.99981	-9.88468	-10.3161	-10.0332				0.0049039									-0.271	1	0.2807	0.1339
-18.8894	-19.0118	-19.0152	-19.0088				0.00499208									0	1	0.0996	0.0323
-24.2675	-24.3172	-24.3417	-24.3175				0.00502639									-0.2462	0.9999	0.069	-0.278
-21.1394	-20.9563	-20.9799	-20.9573				0.00509485									-0.616	1	0.1884	-0.0668
-20.0717	-20.0473	-20.1499	-20.0302				0.00519751									-0.6083	1	0.106	-0.278
-20.1116	-19.9234	-20.033	-19.9181				0.00526834									-0.2388	0.9999	0.2749	0.1397
-20.5593	-20.5889	-20.6602	-20.5928				0.00542719									-0.3368	1	0.1754	-0.3501
-14.6115	-15.0945	-14.3434	-15.1207				0.00547897									-0.4074	1	0.2076	-0.1397
-17.4764	-17.703	-17.6345	-17.7028				0.00562961									-0.5928	1	0.4198	-0.1742
-21.3786	-21.4162	-21.4301	-21.4238				0.00563143									-0.4133	1	0.2474	-0.2807
-20.341	-20.2876	-20.1538	-20.2858				0.00601106
-11.8699	-10.6598	-12.0464	-10.6908				0.00612055
-21.5032	-21.6795	-21.5325	-21.68				0.00621765
-21.6985	-21.55	-21.6292	-21.5531				0.00636794
-23.6211	-23.8231	-23.8209	-23.8271				0.00664877
-21.7477	-21.8697	-21.8099	-21.8692				0.00669055
-21.5833	-21.6214	-21.5981	-21.6246				0.00683202
-19.082	-19.1282	-19.2661	-19.1336				0.00685914
-16.1707	-16.7177	-16.743	-16.7131				0.00693042
-13.2825	-13.2327	-12.8573	-13.309				0.00696798
-24.2968	-24.4042	-24.3601	-24.4052				0.00718779
-13.7932	-13.5994	-14.9727	-13.575				0.00720503
-17.0823	-16.7913	-16.4128	-16.7866				0.00737856
-21.4208	-21.4371	-21.4181	-21.4392				0.00745266
-19.5165	-19.638	-19.4828	-19.6339				0.00746844
-21.3429	-21.4816	-21.4306	-21.4764				0.00752164
-16.6196	-16.6607	-16.6433	-16.6634				0.00754798
-23.4809	-23.2446	-23.2126	-23.2451				0.00755589
-16.2292	-16.4262	-16.4299	-16.4092				0.00765202
-13.9403	-14.3293	-14.0916	-14.3271				0.0076666
-24.945	-24.8631	-24.5683	-24.8644				0.00801892
-13.5841	-13.5495	-13.4486	-13.553				0.00833283
-23.7755	-23.823	-23.8436	-23.8294				0.00858032
-21.7552	-21.9471	-21.9609	-21.9485				0.00877463
-22.4712	-22.4786	-22.5227	-22.4783				0.00881704
-3.52943	-3.40043	-3.74477	-3.4081				0.00946903
-20.4862	-20.5569	-20.5035	-20.5608				0.00950022
-25.0766	-25.0939	-25.1219	-25.0983				0.0101671
-20.2376	-20.2754	-20.8228	-20.2703				0.010454
-23.3551	-22.8943	-22.9826	-22.8986				0.0125225
-10.1811	-10.0433	-12.8036	-10.0055				0.0132234
-3.70223	-3.64798	-3.32447	-3.64655				0.0147921
-25.3186	-25.3465	-25.277	-25.346				0.0155231
-21.1462	-20.939	-20.576	-20.9366				0.0171366
-21.3486	-21.2313	-21.2067	-21.2382				0.0210415
-21.5221	-21.6696	-21.5686	-21.6684				0.0227771
-15.8315	-15.8261	-15.5643	-15.8599				0.0243575
-20.6977	-20.6412	-20.6088	-20.6444				0.0253684
-5.33064	-4.62153	-5.61788	-4.61932				0.0255809
-20.0466	-20.1519	-20.1599	-20.1498				0.0261867
-21.4628	-21.4319	-21.9785	-21.4375				0.0295256
-19.2638	-19.0931	-19.0352	-19.0999				0.0304138
-20.7877	-20.8692	-20.9036	-20.8709				0.0309797
-20.4848	-20.7767	-20.6368	-20.7752				0.0311606
-24.5954	-24.5138	-24.4246	-24.5098				0.0315192
-7.41596	-7.29597	-7.37614	-7.30266				0.0319268
-22.7641	-22.3591	-22.286	-22.363				0.0338206
-24.5161	-24.5542	-24.5741	-24.5533				0.0492614
-17.4216	-17.0419	-17.2375	-17.0461				0.0500669
-22.6122	-22.7656	-22.8355	-22.7666				0.0762664
-19.1789	-19.2029	-19.1897	-19.1986				0.0782585
-16.683	-16.6022	-16.2893	-16.6194				0.0816729
-22.9197	-23.1022	-23.0958	-23.0965				0.083134
-15.6196	-13.6932	-13.5976	-13.7064				0.0953384
-10.6962	-10.9161	-11.5931	-10.9465				0.106104
-13.7501	-15.9659	-15.7237	-15.9401				0.122006
-17.3883	-17.2825	-17.0097	-17.2802				0.12469
-23.6163	-23.4716	-23.7909	-23.4709				0.130734
-20.8948	-20.9207	-21.0239	-20.9276				0.13121
-24.8921	-24.9732	-25.0805	-24.9678				0.148528

## Sheet: Sup2
sub1	0.607094	0.599383	0.542164	0.5	0.5	0.5	0.535508	0.576982	0.603198	0.589238	0.610421	0.630225	0.636961	0.632497	0.648892	0.657495	0.675919	0.678598	0.708709	0.741174	0.748884	0.758786	0.773639	0.771041	0.760328	0.755864	0.748154	0.745881	0.76114	0.768038	0.782404	0.813165	0.830696	0.842139	0.843763	0.842626	0.84149	0.828098	0.823472	0.828991	0.815681	0.795552	0.792225	0.778833	0.754971	0.706598	0.674377	0.674296	0.666748
sub2	0.555804	0.529974	0.542251	0.555804	0.565689	0.547592	0.512117	0.521126	0.536751	0.538744	0.547274	0.566167	0.537309	0.553013	0.574777	0.580038	0.573262	0.549984	0.564812	0.600367	0.611926	0.643176	0.649713	0.630261	0.628747	0.597656	0.571508	0.573262	0.574139	0.56545	0.543686	0.544005	0.580038	0.597417	0.588568	0.609136	0.64772	0.679927	0.688457	0.682079	0.660794	0.647003	0.628428	0.632733	0.634247	0.625239	0.64214	0.648437	0.65059
sub3	0.5	0.5	0.5	0.5	0.5	0.5	0.5	0.5	0.5	0.5	0.5	0.5	0.520545	0.556248	0.540859	0.566405	0.59349	0.567713	0.540782	0.527008	0.512696	0.512773	0.523623	0.558633	0.593721	0.614112	0.635118	0.651046	0.651431	0.631579	0.625346	0.644506	0.655048	0.6512	0.653663	0.652816	0.641736	0.64743	0.658972	0.667282	0.66305	0.669437	0.673746	0.693521	0.702601	0.681902	0.665205	0.639197	0.619421
sub4	0.627222	0.576004	0.555329	0.510847	0.523142	0.529016	0.534889	0.546636	0.605686	0.657765	0.663325	0.673741	0.659644	0.620017	0.598167	0.615632	0.628788	0.630903	0.613126	0.585246	0.609366	0.621349	0.60318	0.60874	0.632548	0.641162	0.64962	0.62871	0.646096	0.649072	0.642024	0.658156	0.682826	0.705772	0.712194	0.729266	0.75417	0.764195	0.747279	0.752996	0.754327	0.734043	0.736315	0.738664	0.7407	0.740622	0.741562	0.742031	0.7407
sub5	0.5	0.5	0.510842	0.515784	0.510922	0.5	0.5	0.5	0.5	0.532127	0.572465	0.570711	0.585619	0.563058	0.572624	0.605309	0.595504	0.593192	0.597577	0.626515	0.655453	0.647959	0.633291	0.61934	0.65051	0.652742	0.648437	0.648358	0.675941	0.68463	0.659598	0.6592	0.644691	0.639908	0.649394	0.66191	0.633291	0.626515	0.614955	0.614876	0.605708	0.579401	0.575813	0.595982	0.605309	0.593112	0.602439	0.611527	0.632175
sub6	0.574362	0.563926	0.539854	0.533709	0.54423	0.50282	0.53918	0.547008	0.549112	0.543894	0.526218	0.5	0.5	0.5	0.517549	0.548018	0.54886	0.521673	0.522936	0.517633	0.536403	0.549701	0.576719	0.577897	0.579665	0.5933	0.606767	0.620486	0.613837	0.617793	0.626967	0.654322	0.641949	0.653901	0.672586	0.676374	0.663328	0.629324	0.590102	0.571332	0.563252	0.577056	0.586398	0.598519	0.626294	0.642707	0.64136	0.639003	0.613585
sub7	0.587025	0.572727	0.521901	0.538678	0.534298	0.523306	0.557521	0.584132	0.597769	0.583058	0.60595	0.606612	0.600826	0.617355	0.63157	0.646281	0.66405	0.64124	0.615372	0.599421	0.567355	0.586364	0.629091	0.648512	0.65843	0.685289	0.702645	0.685785	0.629256	0.59843	0.595372	0.584545	0.587438	0.599421	0.614711	0.612645	0.593388	0.577273	0.581074	0.566281	0.547273	0.556777	0.574793	0.591653	0.584711	0.571818	0.574711	0.567686	0.554545
sub8	0.5	0.5	0.5	0.5	0.5	0.5	0.5	0.5	0.5	0.5	0.5	0.5	0.5	0.513757	0.521006	0.535855	0.580837	0.635339	0.6363	0.593589	0.584593	0.602847	0.587912	0.57481	0.573762	0.612106	0.65604	0.673771	0.663813	0.682942	0.693074	0.681806	0.666958	0.663901	0.651323	0.633418	0.636125	0.665735	0.68137	0.679885	0.68958	0.692375	0.713163	0.739366	0.762512	0.761202	0.726264	0.694558	0.679797
sub9	0.5	0.5	0.5	0.5	0.5	0.508027	0.5	0.5	0.5	0.533088	0.576866	0.583914	0.579607	0.605921	0.588143	0.605451	0.600987	0.608583	0.596523	0.576553	0.579372	0.604511	0.599577	0.61571	0.620879	0.626674	0.63059	0.641945	0.640222	0.645235	0.633566	0.60921	0.627144	0.657922	0.649385	0.655729	0.669825	0.688151	0.678205	0.647427	0.626596	0.596366	0.561203	0.554859	0.576553	0.58689	0.579372	0.567546	0.545462
sub10	0.545998	0.544005	0.579161	0.573501	0.567363	0.558594	0.527264	0.5	0.526706	0.532047	0.544962	0.564334	0.557318	0.547991	0.527503	0.515784	0.533562	0.549665	0.580835	0.579879	0.574697	0.571429	0.564254	0.584821	0.616948	0.635922	0.644531	0.6478	0.619021	0.601164	0.605309	0.577487	0.564652	0.589764	0.592395	0.615434	0.632015	0.654496	0.672034	0.682876	0.707191	0.709662	0.704401	0.724251	0.742746	0.745217	0.748724	0.749442	0.766901
sub11	0.548595	0.532975	0.543554	0.55562	0.544959	0.530165	0.513058	0.522149	0.552314	0.576529	0.610248	0.60595	0.616612	0.611405	0.626942	0.620579	0.625289	0.639917	0.653223	0.654959	0.647273	0.657355	0.65562	0.64438	0.627107	0.610909	0.597438	0.59157	0.590992	0.583884	0.580992	0.615041	0.641488	0.656364	0.674959	0.683636	0.685702	0.687603	0.685289	0.683306	0.678264	0.678678	0.686281	0.688678	0.690331	0.709504	0.731736	0.748099	0.745289
sub12	0.5	0.509124	0.5	0.508654	0.56504	0.584149	0.580782	0.514841	0.50975	0.526353	0.564727	0.582191	0.589161	0.599969	0.610385	0.626752	0.604981	0.583679	0.59433	0.615788	0.616415	0.612107	0.618529	0.647897	0.676795	0.66356	0.626126	0.623228	0.613204	0.589944	0.558932	0.56598	0.595896	0.599342	0.604119	0.6078	0.601065	0.597698	0.59989	0.601457	0.600908	0.586577	0.590414	0.576944	0.56645	0.561829	0.56692	0.580625	0.587673
sub13	0.570646	0.550461	0.532199	0.520665	0.539985	0.530181	0.5	0.5	0.539696	0.590446	0.626874	0.639177	0.648693	0.649462	0.667339	0.689831	0.701269	0.692234	0.698481	0.713956	0.694348	0.686467	0.664648	0.663591	0.689542	0.695982	0.724817	0.742503	0.756536	0.779604	0.771146	0.767589	0.77153	0.768839	0.757689	0.742022	0.716744	0.715686	0.707805	0.677816	0.64677	0.609669	0.594963	0.616205	0.594387	0.573145	0.561323	0.563245	0.569781
sub14	0.524872	0.543557	0.570912	0.547681	0.558455	0.543725	0.510479	0.514098	0.596835	0.591196	0.625452	0.660635	0.668041	0.678394	0.677468	0.676879	0.678815	0.6672	0.654238	0.628903	0.617204	0.586988	0.592122	0.615941	0.65348	0.665432	0.6571	0.649693	0.676374	0.666947	0.644222	0.621412	0.63631	0.630166	0.618803	0.610807	0.600034	0.609881	0.60946	0.629829	0.663244	0.698005	0.71021	0.719805	0.707769	0.676963	0.68639	0.694218	0.659961
sub15	0.529304	0.526072	0.552625	0.582671	0.574985	0.540746	0.500044	0.5	0.515853	0.547908	0.564067	0.587126	0.593938	0.614289	0.630273	0.625819	0.668879	0.684339	0.692724	0.728972	0.747751	0.748362	0.717967	0.67805	0.640667	0.635165	0.62774	0.618045	0.644336	0.644423	0.62643	0.619879	0.622412	0.62381	0.614202	0.636213	0.655778	0.669054	0.681806	0.682854	0.694471	0.679448	0.685562	0.696567	0.713861	0.70469	0.690279	0.664337	0.66032
sub16	0.519232	0.518727	0.55736	0.520074	0.518138	0.5	0.524198	0.5	0.559212	0.592964	0.550543	0.570912	0.61813	0.620402	0.588839	0.569902	0.557445	0.529922	0.508375	0.519569	0.525797	0.514266	0.507112	0.541116	0.559801	0.545998	0.536234	0.518307	0.527649	0.535729	0.528912	0.527902	0.543557	0.54726	0.537749	0.543473	0.545914	0.557192	0.573857	0.592711	0.61712	0.640013	0.658615	0.664759	0.660803	0.685128	0.699604	0.695144	0.700614
sub17	0.590536	0.623339	0.608446	0.549722	0.5	0.513243	0.543972	0.596192	0.646432	0.654633	0.624847	0.609483	0.611273	0.635498	0.682722	0.68489	0.657838	0.660477	0.662362	0.650203	0.640494	0.650297	0.656612	0.65501	0.612405	0.602319	0.582241	0.57159	0.545763	0.535866	0.54237	0.541239	0.530681	0.536431	0.549345	0.529739	0.544255	0.574135	0.596757	0.610331	0.651805	0.685456	0.670186	0.667075	0.659346	0.661137	0.693656	0.712885	0.719672
sub18	0.607175	0.579742	0.574304	0.572924	0.564159	0.593053	0.603198	0.57471	0.606931	0.61245	0.623164	0.600519	0.605065	0.603847	0.600357	0.595893	0.600438	0.612937	0.626654	0.644672	0.662933	0.672429	0.658875	0.667803	0.671212	0.663258	0.668615	0.661959	0.672673	0.662852	0.667235	0.670725	0.668371	0.658794	0.621946	0.580229	0.593215	0.626978	0.623894	0.636474	0.658713	0.665774	0.653437	0.627628	0.613424	0.613424	0.594108	0.56911	0.55377
sub19	0.6122	0.5775	0.5668	0.5395	0.5417	0.572	0.5491	0.552	0.5533	0.5929	0.6508	0.633	0.6422	0.6547	0.6193	0.6272	0.6134	0.632	0.6584	0.6536	0.6687	0.6969	0.7085	0.7043	0.7217	0.7021	0.6686	0.6606	0.6596	0.6785	0.6928	0.7084	0.7216	0.7406	0.753	0.7446	0.7264	0.7104	0.7007	0.6826	0.66	0.647	0.6318	0.6328	0.6367	0.6363	0.6644	0.6838	0.6985
sub20	0.5	0.5	0.5	0.5	0.5	0.521519	0.5	0.5	0.501543	0.5	0.511831	0.531464	0.550754	0.585477	0.654664	0.658693	0.643776	0.648062	0.646519	0.641204	0.612826	0.589763	0.585991	0.595336	0.604681	0.602195	0.616941	0.632116	0.625257	0.623628	0.621914	0.623885	0.621828	0.609654	0.61154	0.645062	0.657493	0.651149	0.640089	0.655607	0.658865	0.661523	0.665038	0.677212	0.680727	0.665809	0.621485	0.601766	0.626115
sub21	0.589751	0.587664	0.540499	0.556372	0.563084	0.535057	0.533878	0.53034	0.546576	0.550567	0.59102	0.626304	0.657596	0.685079	0.691701	0.66576	0.634104	0.605896	0.621859	0.659773	0.685261	0.706213	0.706848	0.703764	0.681633	0.664943	0.641451	0.620045	0.612426	0.596644	0.569252	0.564172	0.572698	0.600363	0.615329	0.62839	0.641633	0.645442	0.6439	0.635374	0.637823	0.639365	0.648254	0.661406	0.666213	0.660227	0.65415	0.628844	0.618322
sub22	0.5	0.5	0.534341	0.540684	0.526196	0.5	0.5	0.519774	0.531052	0.543974	0.530034	0.549377	0.52322	0.519226	0.541389	0.566998	0.569191	0.577022	0.592216	0.608035	0.612812	0.587047	0.611716	0.634349	0.658313	0.68447	0.70491	0.709688	0.720652	0.724097	0.748688	0.773514	0.773514	0.748375	0.726995	0.731694	0.727387	0.720338	0.712115	0.707025	0.687916	0.668416	0.663325	0.657373	0.646331	0.644373	0.662777	0.676012	0.675934
sub23	0.540216	0.563428	0.559208	0.515786	0.525444	0.569678	0.609366	0.595731	0.598328	0.535022	0.570652	0.576982	0.559451	0.56424	0.589157	0.604172	0.598328	0.584855	0.605227	0.617401	0.640045	0.632903	0.628196	0.629251	0.62503	0.60125	0.574629	0.583881	0.617726	0.637773	0.646782	0.648405	0.647594	0.656765	0.663501	0.691827	0.702622	0.733057	0.726889	0.711062	0.690528	0.664232	0.671455	0.680951	0.691989	0.691827	0.677867	0.677867	0.645727
sub24	0.57898	0.539823	0.507087	0.5	0.5	0.528467	0.550161	0.535986	0.531835	0.521184	0.568486	0.58086	0.588535	0.60921	0.60686	0.572872	0.535124	0.540684	0.565354	0.597776	0.635132	0.660506	0.66638	0.673976	0.672175	0.657765	0.64453	0.64453	0.651656	0.64218	0.612107	0.614535	0.617433	0.634192	0.61477	0.616571	0.627849	0.621192	0.593155	0.570836	0.571775	0.584776	0.599342	0.594565	0.577962	0.596366	0.618373	0.611873	0.592607
sub25	0.5	0.5	0.5	0.5	0.5	0.5	0.5	0.5	0.526754	0.50327	0.5	0.5	0.503196	0.5	0.500595	0.5	0.515086	0.560716	0.588436	0.616974	0.635181	0.64997	0.624331	0.614596	0.627675	0.624405	0.63258	0.661341	0.676278	0.670482	0.663496	0.654504	0.674866	0.690993	0.704593	0.715666	0.740785	0.742271	0.753196	0.756243	0.745838	0.741305	0.746284	0.739893	0.724658	0.719159	0.709869	0.688317	0.69077
sub26	0.5	0.544988	0.547934	0.52605	0.5	0.5	0.5	0.502651	0.535561	0.525629	0.5	0.531521	0.580759	0.594731	0.563	0.531016	0.518138	0.516118	0.525545	0.525377	0.527313	0.556603	0.58724	0.619897	0.628146	0.63934	0.654911	0.637573	0.592543	0.55391	0.560727	0.589428	0.625116	0.629492	0.620486	0.60744	0.586819	0.583284	0.591701	0.603905	0.62116	0.645653	0.66215	0.666274	0.652891	0.641444	0.629661	0.641276	0.646158
sub27	0.608957	0.604186	0.546091	0.5	0.5	0.5	0.5	0.53578	0.564558	0.585334	0.660511	0.731302	0.767544	0.767929	0.743306	0.715528	0.676131	0.679286	0.663974	0.650046	0.672669	0.700908	0.697445	0.686288	0.687288	0.712758	0.72884	0.739689	0.740843	0.754771	0.757849	0.746768	0.731379	0.739381	0.744691	0.730763	0.7253	0.723223	0.729532	0.726531	0.721299	0.723069	0.702139	0.681363	0.66936	0.663358	0.649354	0.658279	0.670976
sub28	0.523194	0.5	0.506538	0.5	0.5	0.5	0.511506	0.5	0.5	0.506246	0.537658	0.526262	0.567244	0.612974	0.631821	0.641537	0.654467	0.654759	0.680035	0.724742	0.745124	0.752648	0.781284	0.798086	0.803273	0.798524	0.808752	0.806049	0.808167	0.820367	0.829279	0.845131	0.849806	0.858426	0.859961	0.850026	0.847615	0.836146	0.823727	0.83074	0.833151	0.813573	0.796333	0.801958	0.80919	0.801593	0.804661	0.822631	0.822924
sub29	0.531624	0.515694	0.534452	0.573852	0.520313	0.5	0.5	0.501744	0.560939	0.610614	0.623998	0.647281	0.64794	0.646338	0.674522	0.70723	0.713734	0.702045	0.671977	0.673673	0.68932	0.66519	0.642662	0.621925	0.618437	0.597606	0.598454	0.609011	0.616929	0.651617	0.671977	0.674804	0.70016	0.702517	0.69507	0.658686	0.636535	0.628617	0.621076	0.602413	0.590442	0.600151	0.606278	0.611839	0.634461	0.653502	0.657272	0.656424	0.646338
sub30	0.591754	0.570084	0.5	0.5	0.5	0.500203	0.555637	0.589238	0.548738	0.51603	0.539648	0.549712	0.534535	0.542651	0.589563	0.621703	0.627546	0.614561	0.613749	0.608473	0.617645	0.647188	0.673809	0.66829	0.650434	0.648243	0.67178	0.684604	0.700674	0.718935	0.719422	0.690528	0.678841	0.660823	0.631118	0.616508	0.603604	0.595325	0.580391	0.619187	0.646214	0.660174	0.672186	0.664069	0.638098	0.602467	0.578849	0.595812	0.599708
sub31	0.582896	0.5446	0.53348	0.538727	0.510298	0.511708	0.527058	0.564884	0.550161	0.556112	0.584462	0.58924	0.612577	0.621114	0.615397	0.591981	0.569191	0.562848	0.548124	0.553998	0.582426	0.619861	0.653849	0.648837	0.64962	0.668181	0.683687	0.702561	0.695669	0.699115	0.719868	0.716971	0.711019	0.709531	0.718615	0.741013	0.758478	0.758791	0.746574	0.737176	0.732007	0.717989	0.685253	0.651735	0.633644	0.628397	0.612656	0.605137	0.631764
sub32	0.5	0.532911	0.542245	0.520006	0.545573	0.569597	0.532749	0.504829	0.5	0.5	0.5	0.522198	0.568704	0.606607	0.6187	0.619593	0.617482	0.607418	0.613911	0.603198	0.591916	0.609204	0.626491	0.638909	0.633634	0.615697	0.582907	0.564646	0.544761	0.50978	0.5	0.5	0.5	0.5	0.509293	0.538511	0.516273	0.520656	0.532343	0.551822	0.542732	0.528366	0.527717	0.551903	0.560101	0.54817	0.56635	0.600195	0.598085
[truncated: 26 more columns]

## Sheet: Sup3
supFig3a								supFig3b		supFig3d
61	62	63	63	59	58	57	57	0.7005	0.7161	0.684	0.6948
56	57	56	61	64	63	64	59	0.7824	0.6895	0.676	0.7043
44	50	52	53	76	70	68	67	0.6685	0.7131	0.6904	0.6734
43	40	46	55	77	80	74	65	0.6854	0.7884	0.6959	0.6685
45	67	40	58	75	53	80	62	0.7301	0.6532	0.6	0.6619
29	32	29	32	91	88	91	88	0.7338	0.6852	0.7011	0.6639
53	41	44	60	67	79	76	59	0.6314	0.7692	0.7616	0.6717
68	62	73	55	52	58	47	65	0.7349	0.6966	0.6847	0.7132
57	52	55	53	63	68	65	67	0.6983	0.7046	0.6844	0.6636
40	47	57	41	80	73	63	79	0.6952	0.7465	0.6136	0.6108
68	55	55	67	52	65	65	53	0.6532	0.7834	0.7106	0.6857
49	44	46	50	71	76	74	70	0.7509	0.7772	0.6942	0.6402
58	62	67	64	62	58	53	56	0.6199	0.6711	0.7031	0.6733
62	54	51	60	55	66	69	60	0.6823	0.7491	0.624	0.6608
33	36	32	32	87	84	87	88	0.6647	0.6618	0.6647	0.6692
37	46	40	44	83	74	80	76	0.7734	0.7174	0.6294	0.6467
62	55	64	69	58	65	56	51	0.6827	0.7256	0.7087	0.716
51	65	48	54	69	55	72	66	0.7719	0.6379	0.7061	0.7431
68	66	58	58	52	54	62	62	0.7658	0.6779	0.6609	0.716
56	64	49	50	64	56	71	70	0.7451	0.6598	0.705	0.6849
68	59	68	70	52	61	52	50	0.6791	0.7613	0.6558	0.5962
50	42	45	55	70	78	75	65	0.6285	0.7681	0.7257	0.6302
57	54	52	59	63	66	68	61	0.7879	0.7562	0.6783	0.6982
58	64	60	68	62	56	60	52	0.7202	0.6683	0.7304	0.688
55	68	59	60	65	52	61	60	0.74	0.6858	0.6218	0.5785
69	61	74	64	51	59	46	56	0.7121	0.704	0.7689	0.7575
50	45	45	44	68	75	75	76	0.7704	0.7341	0.6803	0.7011
64	68	62	73	56	52	58	47	0.6545	0.6811	0.6103	0.6067
60	61	58	59	60	59	62	61	0.745	0.701	0.657	0.7269
49	54	59	41	71	66	61	78	0.7575	0.7059	0.6812	0.665
56	64	60	60	64	56	60	60	0.696	0.7158	0.6917	0.6958
57	60	51	46	63	60	69	74	0.7712	0.7504	0.6278	0.6402

## Sheet: Sup4
SupFig4 - top left		SupFig4 - top middle		SupFig4 - top right		SupFig4 - bottom left		SupFig4 - bottom middle		SupFig4 - bottom right
0.231	0.7703	0.231	0.8567	0.231	0.5112	0.231	0.6958	0.231	0.7722	0.231	0.4667
-0.8601	0.839	-0.8601	0.8803	-0.8601	0.7153	-0.8601	0.6896	-0.8601	0.7611	-0.8601	0.475
-1.387	0.7352	-1.387	0.8142	-1.387	0.4982	-1.387	0.6833	-1.387	0.7306	-1.387	0.5417
-0.9469	0.5734	-0.9469	0.5719	-0.9469	0.5778	-0.9469	0.6854	-0.9469	0.7639	-0.9469	0.45
1.4094	0.7403	1.4094	0.7928	1.4094	0.5825	1.4094	0.6292	1.4094	0.6639	1.4094	0.525
-0.7125	0.7613	-0.7125	0.8313	-0.7125	0.5512	-0.7125	0.6917	-0.7125	0.7694	-0.7125	0.4583
0.7697	0.8191	0.7697	0.8868	0.7697	0.6159	0.7697	0.7229	0.7697	0.8167	0.7697	0.4417
0.9881	0.7788	0.9881	0.872	0.9881	0.4992	0.9881	0.7	0.9881	0.7806	0.9881	0.4583
-1.4925	0.5856	-1.4925	0.5781	-1.4925	0.608	-1.4925	0.675	-1.4925	0.7361	-1.4925	0.4917
-1.1917	0.5911	-1.1917	0.5957	-1.1917	0.577	-1.1917	0.6167	-1.1917	0.6833	-1.1917	0.4167
-1.4344	0.8597	-1.4344	0.955	-1.4344	0.574	-1.4344	0.6979	-1.4344	0.7972	-1.4344	0.4
-0.2422	0.7848	-0.2422	0.7801	-0.2422	0.7989	-0.2422	0.675	-0.2422	0.7472	-0.2422	0.4583
-1.3683	0.5818	-1.3683	0.608	-1.3683	0.503	-1.3683	0.6937	-1.3683	0.7694	-1.3683	0.4667
-1.5504	0.7029	-1.5504	0.7826	-1.5504	0.4637	-1.5504	0.6354	-1.5504	0.6667	-1.5504	0.5417
-1.533	0.6494	-1.533	0.7038	-1.533	0.4863	-1.533	0.6667	-1.533	0.7306	-1.533	0.475
-2.114	0.5467	-2.114	0.4919	-2.114	0.7112	-2.114	0.6312	-2.114	0.7	-2.114	0.425
-0.2099	0.8149	-0.2099	0.9142	-0.2099	0.5167	-0.2099	0.7125	-0.2099	0.7889	-0.2099	0.4833
1.4292	0.7932	1.4292	0.8624	1.4292	0.5858	1.4292	0.7229	1.4292	0.8222	1.4292	0.425
-0.5626	0.7457	-0.5626	0.8234	-0.5626	0.5127	-0.5626	0.6854	-0.5626	0.7583	-0.5626	0.4667
-0.819	0.6739	-0.819	0.7405	-0.819	0.4741	-0.819	0.7167	-0.819	0.7861	-0.819	0.5083
-0.9842	0.7796	-0.9842	0.78	-0.9842	0.7783	-0.9842	0.6229	-0.9842	0.6833	-0.9842	0.4417
-1.1423	0.6547	-1.1423	0.6723	-1.1423	0.6021	-1.1423	0.6792	-1.1423	0.75	-1.1423	0.4667
-0.0861	0.849	-0.0861	0.9261	-0.0861	0.6176	-0.0861	0.6833	-0.0861	0.7583	-0.0861	0.4583
-0.2712	0.7736	-0.2712	0.7587	-0.2712	0.8181	-0.2712	0.7083	-0.2712	0.7806	-0.2712	0.4917
-1.1705	0.7038	-1.1705	0.7297	-1.1705	0.6263	-1.1705	0.6021	-1.1705	0.6611	-1.1705	0.425
0.0371	0.6103	0.0371	0.624	0.0371	0.5691	0.0371	0.7625	0.0371	0.8306	0.0371	0.5583
1.1691	0.6391	1.1691	0.6543	1.1691	0.5936	1.1691	0.7083	1.1691	0.7806	1.1691	0.4917
-1.0833	0.7408	-1.0833	0.7351	-1.0833	0.7579	-1.0833	0.6062	-1.0833	0.6472	-1.0833	0.4833
-0.962	0.7225	-0.962	0.7911	-0.962	0.5168	-0.962	0.6917	-0.962	0.7694	-0.962	0.4583
-1.7674	0.8244	-1.7674	0.925	-1.7674	0.5226	-1.7674	0.6708	-1.7674	0.7667	-1.7674	0.3833
0.9878	0.7902	0.9878	0.8705	0.9878	0.5493	0.9878	0.6937	0.9878	0.7778	0.9878	0.4417
0.5928	0.9124	0.5928	0.8832	0.5928	0.9998	0.5928	0.6333	0.5928	0.6833	0.5928	0.4833

## Sheet: Sup5
supFig5b
ERP PE+
0.295235	0.306104	0.315198	0.325837	0.340665	0.360713	0.384829	0.409761	0.430963	0.443886	0.445286	0.434095	0.411615	0.381011	0.346334	0.311452	0.279211	0.251061	0.227135	0.206678	0.188601	0.172034	0.156692	0.142882	0.13113	0.121601	0.11369	0.10607	0.0971824	0.0859523	0.072352	0.0575649	0.0436788	0.0330383	0.0274835	0.0276952	0.0328241	0.0405419	0.0475656	0.0505335	0.046958	0.0359415	0.018433	-0.00306853	-0.0252951	-0.0452174	-0.0609204	-0.0720859	-0.0800249	-0.0873183
-0.181217	-0.189171	-0.187002	-0.173736	-0.150285	-0.119843	-0.087579	-0.0595974	-0.041502	-0.0370333	-0.0472184	-0.0702542	-0.102041	-0.137059	-0.169286	-0.192981	-0.203319	-0.196903	-0.172179	-0.129665	-0.0718709	-0.00288636	0.0721956	0.147868	0.218689	0.279629	0.32636	0.355658	0.36594	0.357735	0.333803	0.298755	0.258219	0.217782	0.181995	0.153693	0.133738	0.121151	0.113575	0.107934	0.101173	0.0908785	0.075653	0.0552081	0.0302227	0.00209228	-0.027363	-0.0562628	-0.0830981	-0.107034
-0.0525982	-0.0928045	-0.135432	-0.172636	-0.197701	-0.206639	-0.19899	-0.177669	-0.148029	-0.116508	-0.0891746	-0.0705246	-0.0627499	-0.0656353	-0.0770317	-0.0936879	-0.112144	-0.129428	-0.143412	-0.152808	-0.156939	-0.155511	-0.148571	-0.136643	-0.120857	-0.102876	-0.0845405	-0.0673804	-0.0521798	-0.0387622	-0.0261138	-0.0128652	0.00203969	0.0187946	0.0365729	0.0538235	0.0688044	0.0800294	0.0864721	0.0876341	0.0836294	0.0753217	0.064413	0.053336	0.044868	0.041517	0.0448375	0.0548897	0.0700479	0.0872858
0.484694	0.450663	0.4148	0.376374	0.335785	0.294741	0.255869	0.221945	0.194997	0.175549	0.162258	0.152126	0.141315	0.126349	0.105318	0.0786346	0.0490643	0.0209622	-0.00102317	-0.0133695	-0.0147957	-0.00677582	0.00668352	0.0199798	0.027331	0.0242095	0.00833319	-0.0200098	-0.0582793	-0.102429	-0.147786	-0.189825	-0.224751	-0.249856	-0.263649	-0.265771	-0.256745	-0.237605	-0.209528	-0.173632	-0.131112	-0.0836586	-0.0339348	0.0142802	0.056536	0.0886641	0.107823	0.113133	0.105658	0.0878655
0.12156	0.0939076	0.054235	0.00852479	-0.0345728	-0.0663574	-0.0807321	-0.0759066	-0.0546996	-0.0236713	0.00840669	0.0324881	0.041453	0.0320857	0.00619905	-0.0295058	-0.0652077	-0.0913791	-0.102678	-0.100199	-0.0906334	-0.0828096	-0.0836397	-0.0956111	-0.116677	-0.141986	-0.166279	-0.18585	-0.199437	-0.207882	-0.212808	-0.214845	-0.21225	-0.200908	-0.176094	-0.135169	-0.0796824	-0.0158765	0.046427	0.0961069	0.123504	0.122841	0.0936708	0.0410874	-0.0253063	-0.0933468	-0.150701	-0.187127	-0.196112	-0.175687
0.294817	0.266511	0.236735	0.207282	0.179587	0.154745	0.133673	0.117191	0.105924	0.100022	0.0987945	0.1004	0.101778	0.0989568	0.0877457	0.0646599	0.0278331	-0.0223274	-0.0829088	-0.148798	-0.213532	-0.270516	-0.31431	-0.341604	-0.351648	-0.346059	-0.328108	-0.301707	-0.270326	-0.236133	-0.199685	-0.160273	-0.116772	-0.0686318	-0.0166252	0.0369321	0.0885168	0.134074	0.16978	0.192746	0.201524	0.196308	0.178738	0.151458	0.117613	0.0804498	0.0430243	0.00799775	-0.0225342	-0.0471903
0.284328	0.228866	0.168229	0.104148	0.0378946	-0.0287696	-0.0929137	-0.150397	-0.196604	-0.227771	-0.242435	-0.242421	-0.232861	-0.221104	-0.214759	-0.219513	-0.237424	-0.266306	-0.300404	-0.332191	-0.354674	-0.363433	-0.357683	-0.340036	-0.315102	-0.287465	-0.259821	-0.231983	-0.201143	-0.163253	-0.114987	-0.0555145	0.0125733	0.0835394	0.149849	0.204122	0.241055	0.258693	0.258657	0.245282	0.224041	0.199875	0.176033	0.153799	0.133141	0.113916	0.0970352	0.0850072	0.0815256	0.0902158
-0.502062	-0.408209	-0.313427	-0.222472	-0.138295	-0.061102	0.0115758	0.0836756	0.158555	0.2368	0.314761	0.384478	0.435194	0.456005	0.438806	0.380632	0.284739	0.16013	0.019724	-0.122264	-0.25295	-0.362785	-0.446582	-0.503539	-0.536351	-0.549704	-0.548584	-0.536884	-0.516706	-0.488495	-0.451885	-0.406792	-0.354249	-0.296722	-0.237856	-0.181675	-0.131353	-0.0879379	-0.0496132	-0.012	0.0304022	0.082144	0.144942	0.216718	0.291926	0.362963	0.422035	0.462784	0.481357	0.47682
0.0578059	0.0457562	0.0506349	0.0679423	0.0914011	0.114767	0.13329	0.144512	0.148341	0.146436	0.141069	0.133899	0.125127	0.113451	0.0968263	0.0737826	0.0447125	0.0125438	-0.017562	-0.0394374	-0.0476644	-0.0392594	-0.014696	0.0220845	0.0646492	0.10565	0.138439	0.158238	0.162639	0.151509	0.126463	0.0901142	0.0453648	-0.00498084	-0.0582239	-0.111573	-0.162012	-0.20642	-0.242021	-0.267044	-0.28129	-0.286267	-0.284781	-0.280126	-0.275111	-0.271209	-0.268106	-0.263843	-0.255519	-0.24033
0.292213	0.227337	0.144331	0.051767	-0.0398609	-0.120981	-0.185284	-0.230837	-0.259735	-0.276476	-0.285682	-0.290039	-0.289301	-0.280663	-0.260246	-0.22503	-0.174512	-0.111463	-0.041544	0.0280761	0.0906086	0.14143	0.179159	0.205647	0.224865	0.241167	0.257659	0.275361	0.293435	0.310247	0.324689	0.337094	0.349288	0.363724	0.382043	0.403684	0.425206	0.440742	0.443533	0.428034	0.391888	0.337059	0.269634	0.198316	0.132141	0.0781518	0.0397904	0.0164837	0.00440566	-0.00201458
0.168216	0.191332	0.202482	0.199382	0.182214	0.153055	0.114989	0.0712744	0.0248911	-0.0214626	-0.0650836	-0.103012	-0.132077	-0.149311	-0.152618	-0.141446	-0.117231	-0.0834441	-0.0451009	-0.00772	0.0239739	0.0471186	0.0611756	0.0676358	0.0690692	0.0678647	0.0651078	0.0600208	0.0502491	0.0329574	0.00634736	-0.0289982	-0.0695212	-0.109169	-0.140886	-0.158649	-0.159331	-0.143649	-0.115881	-0.0824747	-0.0501006	-0.0238012	-0.00582939	0.00450246	0.0100056	0.0141691	0.0195965	0.0268833	0.0343861	0.0389925
0.0712669	0.0796859	0.0806909	0.0785777	0.0773069	0.0785574	0.0809072	0.0806082	0.0736492	0.0581913	0.0363066	0.0142046	0.000684874	0.0042839	0.0301751	0.0779949	0.141402	0.209548	0.27	0.312175	0.330189	0.324193	0.29975	0.265497	0.23003	0.199271	0.175308	0.156896	0.141115	0.125383	0.108999	0.0936214	0.0824252	0.0782619	0.0816475	0.0895686	0.0957979	0.0927669	0.0743313	0.0383228	-0.0121677	-0.0693443	-0.122973	-0.163626	-0.185786	-0.189679	-0.181092	-0.16925	-0.163606	-0.170724
0.046347	0.0574824	0.033341	-0.0192138	-0.0866591	-0.152791	-0.203342	-0.229803	-0.231295	-0.213927	-0.187891	-0.163421	-0.147092	-0.139832	-0.137357	-0.132773	-0.120161	-0.097623	-0.0685486	-0.0405957	-0.0228061	-0.0220255	-0.040083	-0.0728423	-0.111466	-0.145359	-0.165677	-0.168158	-0.154368	-0.130991	-0.107429	-0.0925236	-0.0915335	-0.104389	-0.125733	-0.146656	-0.157494	-0.150734	-0.123002	-0.0755118	-0.0130081	0.058097	0.131443	0.201595	0.263914	0.313816	0.34617	0.355453	0.336963	0.288836
-0.197457	-0.182319	-0.165482	-0.146375	-0.125058	-0.102205	-0.0788374	-0.0559749	-0.0344252	-0.0148255	0.00213704	0.0155776	0.0245312	0.0283014	0.0269084	0.0214621	0.0141888	0.00794244	0.0053662	0.00806673	0.01614	0.0282364	0.0420917	0.0552674	0.0659088	0.0733993	0.0786905	0.0841235	0.0927691	0.107427	0.129512	0.158244	0.190516	0.221555	0.246197	0.260354	0.262123	0.252101	0.232794	0.207394	0.178432	0.146904	0.112163	0.0724847	0.0260663	-0.0278661	-0.0882954	-0.152333	-0.215807	-0.274225
-0.0247572	-0.0559101	-0.0890818	-0.122972	-0.155412	-0.183402	-0.203468	-0.212312	-0.207593	-0.188582	-0.156533	-0.114704	-0.0680643	-0.0226674	0.0152397	0.0403367	0.0493922	0.0421969	0.0219709	-0.00503226	-0.0308349	-0.0477002	-0.0501579	-0.0364021	-0.00850074	0.028702	0.0694781	0.109043	0.144635	0.17558	0.202473	0.225855	0.245011	0.257534	0.259964	0.249255	0.22438	0.187333	0.143084	0.0983743	0.0597509	0.0315812	0.0148364	0.00708677	0.00369794	-0.000227617	-0.00792295	-0.019814	-0.0335851	-0.0453462
-0.0477837	-0.0837034	-0.10608	-0.114738	-0.111749	-0.100513	-0.0845552	-0.0665462	-0.0480317	-0.0299085	-0.0131617	0.000700571	0.00972203	0.0119678	0.00611537	-0.00809143	-0.0296604	-0.0564339	-0.0853353	-0.112715	-0.134768	-0.148032	-0.15005	-0.140109	-0.119763	-0.0927493	-0.0641417	-0.0390162	-0.0212136	-0.0127921	-0.014355	-0.0258187	-0.0468663	-0.07668	-0.113228	-0.152768	-0.190034	-0.219137	-0.234825	-0.233686	-0.214948	-0.180617	-0.134871	-0.0829746	-0.0301626	0.0191418	0.0616705	0.0953806	0.119588	0.135264
0.00102945	0.0403462	0.0743283	0.0977086	0.108318	0.107905	0.101681	0.0966127	0.0991029	0.112897	0.137877	0.17003	0.202554	0.227743	0.239112	0.233192	0.210436	0.175003	0.133491	0.0930223	0.0593376	0.0356427	0.0225172	0.0187275	0.0224058	0.0319449	0.0462158	0.0641691	0.084184	0.103568	0.118527	0.124747	0.118455	0.0976895	0.0633787	0.0198302	-0.0257778	-0.0649654	-0.0901364	-0.0966075	-0.0837669	-0.0549596	-0.0161734	0.0259272	0.0658866	0.100629	0.129564	0.15367	0.17403	0.190479
0.214766	0.208687	0.189181	0.163236	0.140116	0.127824	0.129974	0.144239	0.163038	0.176262	0.175005	0.154819	0.117245	0.0691501	0.0202246	-0.0204315	-0.0473794	-0.0604405	-0.064255	-0.0660341	-0.0723935	-0.0864956	-0.106649	-0.126951	-0.139716	-0.138718	-0.121915	-0.0925347	-0.0580682	-0.0275479	-0.00815588	-0.00245172	-0.00728331	-0.0148527	-0.0156103	-0.00192548	0.02885	0.0730619	0.121635	0.16284	0.186007	0.184897	0.159573	0.116142	0.0645215	0.0150636	-0.0246921	-0.051986	-0.0688729	-0.0804187
-0.0551445	-0.0459242	-0.0372486	-0.0353652	-0.0441371	-0.0637696	-0.090718	-0.118932	-0.142062	-0.155713	-0.158813	-0.153599	-0.144358	-0.135424	-0.129201	-0.125102	-0.119927	-0.109428	-0.0901489	-0.0606786	-0.022021	0.0227866	0.0694916	0.113647	0.151656	0.181585	0.20347	0.218979	0.230528	0.240177	0.248774	0.25581	0.260155	0.261315	0.260429	0.260225	0.263682	0.271945	0.282654	0.289769	0.285291	0.262257	0.217804	0.154994	0.0826075	0.0128123	-0.0425785	-0.0760252	-0.0869094	-0.0818004
0.0165395	0.0303982	0.0331028	0.0214	-0.00193218	-0.0293241	-0.0515702	-0.0615848	-0.0572198	-0.0420882	-0.0241764	-0.0128569	-0.0154629	-0.034699	-0.0677839	-0.107536	-0.144905	-0.171964	-0.184295	-0.181945	-0.16867	-0.149848	-0.129983	-0.110771	-0.0904427	-0.0646583	-0.0286345	0.0203095	0.0807484	0.146578	0.208345	0.256143	0.282985	0.28735	0.273868	0.251711	0.231169	0.219695	0.21897	0.224215	0.226118	0.21464	0.18312	0.131052	0.0645569	-0.00552251	-0.0671547	-0.110976	-0.133107	-0.136022
0.373002	0.369922	0.360357	0.346913	0.332604	0.320264	0.31207	0.309143	0.311259	0.316739	0.322694	0.325659	0.322386	0.310538	0.289143	0.258836	0.221779	0.181246	0.140912	0.104064	0.0728678	0.0478583	0.0278148	0.0100897	-0.00873004	-0.0320574	-0.0626271	-0.102	-0.150304	-0.206217	-0.267136	-0.329468	-0.389053	-0.441707	-0.483759	-0.512481	-0.52637	-0.525316	-0.510704	-0.485384	-0.453337	-0.418998	-0.386477	-0.358998	-0.338607	-0.325994	-0.320416	-0.319815	-0.321249	-0.321466
-0.0658546	-0.0618219	-0.040428	-0.00537679	0.0372734	0.0806233	0.118619	0.147437	0.166239	0.177105	0.184167	0.192169	0.204819	0.22342	0.246266	0.269111	0.286528	0.293649	0.28768	0.268677	0.239379	0.20426	0.168239	0.1356	0.109438	0.0915756	0.0826641	0.0822208	0.0885435	0.0985657	0.107799	0.110554	0.100661	0.0727756	0.0240253	-0.0446247	-0.127892	-0.21689	-0.300866	-0.369452	-0.414769	-0.43291	-0.424515	-0.394327	-0.349815	-0.2993	-0.250108	-0.207231	-0.172795	-0.146367
-0.409043	-0.438331	-0.454279	-0.454053	-0.436145	-0.401064	-0.351683	-0.293031	-0.231572	-0.174063	-0.126215	-0.0915417	-0.0708008	-0.0620971	-0.0613419	-0.0626969	-0.059091	-0.0432485	-0.00938185	0.0449199	0.117423	0.201242	0.286204	0.361215	0.416871	0.447444	0.451521	0.431324	0.391191	0.335968	0.270005	0.197009	0.120543	0.0445679	-0.0264499	-0.088033	-0.13661	-0.170507	-0.190646	-0.200627	-0.206025	-0.212953	-0.226259	-0.24791	-0.276011	-0.304846	-0.326195	-0.331818	-0.316324	-0.279309
0.0793653	0.0769175	0.0764898	0.0784497	0.08406	0.0945985	0.110296	0.129534	0.1487	0.162948	0.167668	0.160056	0.140197	0.111298	0.0789264	0.0493566	0.0275578	0.0156465	0.0124082	0.013987	0.015395	0.012307	0.00259484	-0.0128704	-0.0304069	-0.0446523	-0.0503418	-0.0442341	-0.0265289	-0.0011528	0.0253427	0.0459548	0.0556887	0.0533666	0.0420677	0.0280059	0.018297	0.0184902	0.0307507	0.0532272	0.0806315	0.105695	0.121072	0.121256	0.104028	0.0709488	0.0266895	-0.0225838	-0.0711593	-0.115251
-0.0554093	-0.0377137	-0.0259044	-0.0215006	-0.0254228	-0.037548	-0.0563527	-0.0789	-0.101271	-0.119356	-0.129805	-0.13082	-0.122555	-0.107006	-0.0874378	-0.0674951	-0.0502534	-0.0374923	-0.0293427	-0.0243572	-0.0199674	-0.0131882	-0.00137214	0.0171056	0.0423171	0.072571	0.104712	0.134929	0.159762	0.176869	0.185287	0.185228	0.177667	0.163909	0.145224	0.122558	0.0963394	0.0664512	0.0323786	-0.00648487	-0.0504067	-0.0988763	-0.150323	-0.202136	-0.251052	-0.293806	-0.32784	-0.351827	-0.365864	-0.371306
0.220693	0.210449	0.20069	0.193291	0.189236	0.188608	0.190901	0.19544	0.201585	0.208631	0.21557	0.22098	0.223208	0.220778	0.212838	0.199447	0.181581	0.1609	0.139421	0.119216	0.102121	0.0894396	0.0816775	0.0783743	0.0780967	0.0786561	0.0775445	0.0724736	0.0618429	0.0449913	0.022161	-0.00579393	-0.037789	-0.0727323	-0.109471	-0.146583	-0.182225	-0.214192	-0.240203	-0.258413	-0.268004	-0.269662	-0.265677	-0.259553	-0.255188	-0.255848	-0.26328	-0.27722	-0.295438	-0.314331
-0.0836299	-0.0689234	-0.046664	-0.0130432	0.0335271	0.0916104	0.156908	0.223393	0.285021	0.337357	0.378531	0.409232	0.431875	0.449296	0.463519	0.47497	0.482403	0.48358	0.47646	0.4604	0.436786	0.408717	0.379849	0.352905	0.328478	0.304638	0.277512	0.242649	0.196676	0.138691	0.0709433	-0.00149933	-0.0720881	-0.1348	-0.186083	-0.22594	-0.257631	-0.28614	-0.316079	-0.349896	-0.387019	-0.424179	-0.456786	-0.480826	-0.494478	-0.498787	-0.497163	-0.49398	-0.492849	-0.49515
0.0691153	0.120055	0.164679	0.195502	0.20969	0.208498	0.195385	0.173857	0.146042	0.112519	0.0732441	0.0289746	-0.0175779	-0.0614779	-0.0963872	-0.116296	-0.117695	-0.101438	-0.073433	-0.043563	-0.0229562	-0.020428	-0.0394054	-0.0765147	-0.122419	-0.164666	-0.191553	-0.195662	-0.175864	-0.137151	-0.0884341	-0.0391255	0.00418826	0.0396366	0.069732	0.0989987	0.130684	0.164069	0.193594	0.210153	0.204065	0.168577	0.102692	0.0124398	-0.089828	-0.188005	-0.266036	-0.311902	-0.320561	-0.29488
0.0461705	0.0214734	-0.00208235	-0.0236848	-0.0417122	-0.0540493	-0.0588102	-0.0552458	-0.0444496	-0.0294986	-0.0148935	-0.00545595	-0.00504341	-0.0154698	-0.0359033	-0.0628858	-0.0910406	-0.114378	-0.127849	-0.128612	-0.116506	-0.0936467	-0.0634213	-0.029386	0.00555422	0.0395278	0.0716876	0.101936	0.130527	0.157639	0.183016	0.205861	0.225065	0.23967	0.24935	0.254665	0.256926	0.257702	0.258199	0.258821	0.259072	0.257824	0.253737	0.245557	0.232165	0.212488	0.18551	0.150482	0.107254	0.056565
-0.114053	-0.115986	-0.108163	-0.0929071	-0.0727868	-0.0499752	-0.0260204	-0.00194074	0.0214891	0.0434531	0.0630183	0.0793653	0.0921859	0.102015	0.110329	0.11931	0.131231	0.14762	0.168481	0.191871	0.214064	0.230363	0.236299	0.228716	0.206399	0.170172	0.12262	0.06762	0.00978492	-0.0461021	-0.0956077	-0.135122	-0.162266	-0.17614	-0.177299	-0.167494	-0.149341	-0.126014	-0.100994	-0.0777718	-0.0594936	-0.0485836	-0.0463711	-0.0527593	-0.0660295	-0.0829473	-0.0992969	-0.110764	-0.113896	-0.106851
0.134614	0.153011	0.175687	0.205093	0.240758	0.278672	0.312073	0.333409	0.336784	0.320038	0.285739	0.240726	0.194256	0.155198	0.129069	0.116032	0.110893	0.105265	0.0910024	0.0634115	0.0229171	-0.0253605	-0.0738538	-0.11563	-0.146983	-0.168501	-0.18428	-0.199718	-0.218839	-0.242209	-0.266264	-0.28426	-0.288443	-0.272624	-0.234264	-0.175423	-0.102353	-0.0239424	0.0504377	0.113029	0.1591	0.187299	0.198934	0.196584	0.182703	0.158802	0.125396	0.0826071	0.0311844	-0.0263994
-0.309339	-0.281864	-0.249459	-0.214933	-0.179791	-0.14438	-0.108513	-0.0722854	-0.0367068	-0.00386468	0.0234789	0.0427183	0.0523804	0.0528837	0.0467424	0.0380501	0.0313778	0.0304726	0.0372009	0.051071	0.069481	0.0886133	0.104699	0.115248	0.11982	0.120045	0.118869	0.119315	0.12325	0.130667	0.139719	0.147458	0.150953	0.148389	0.139695	0.126409	0.110818	0.0947631	0.0786657	0.0612338	0.0399456	0.0121017	-0.0239497	-0.0678399	-0.116817	-0.166171	-0.21037	-0.244556	-0.265897	-0.27428
ERP PE-
-0.000914329	0.0256459	0.0466393	0.05819	0.058762	0.0484214	0.0281678	-0.000309241	-0.0344999	-0.0708586	-0.104806	-0.131134	-0.144799	-0.141966	-0.121044	-0.0834574	-0.0338049	0.0208235	0.0723813	0.11384	0.140953	0.153187	0.153489	0.146983	0.139182	0.134395	0.134832	0.140507	0.149806	0.16044	0.170374	0.178374	0.18405	0.187518	0.188884	0.187772	0.183106	0.173304	0.156839	0.132927	0.102043	0.0660789	0.0281129	-0.00817515	-0.0394037	-0.063504	-0.0804496	-0.0923162	-0.102545	-0.114599
0.409248	0.402272	0.379049	0.341747	0.29386	0.240612	0.188945	0.14669	0.120983	0.11635	0.133138	0.166916	0.209194	0.249316	0.277041	0.28501	0.270368	0.234995	0.184379	0.125622	0.0654268	0.00872247	-0.0417319	-0.0848889	-0.120523	-0.148413	-0.168008	-0.178699	-0.180509	-0.174787	-0.164513	-0.154066	-0.148429	-0.152005	-0.167293	-0.193828	-0.227784	-0.262531	-0.290133	-0.303423	-0.298052	-0.273828	-0.234846	-0.188299	-0.142408	-0.104187	-0.0778597	-0.0643775	-0.0619917	-0.0673622
0.131818	0.14814	0.15092	0.13724	0.106729	0.0617335	0.00713063	-0.0501766	-0.102096	-0.140512	-0.15865	-0.152369	-0.121047	-0.0677647	0.00133377	0.0782951	0.154736	0.222921	0.276395	0.310273	0.321428	0.308697	0.273062	0.217598	0.147052	0.0671551	-0.0161029	-0.0970209	-0.17047	-0.231956	-0.27765	-0.304585	-0.311035	-0.296962	-0.264331	-0.217148	-0.161131	-0.103089	-0.0500899	-0.00852851	0.0167769	0.0233283	0.0113332	-0.0164362	-0.0553236	-0.099799	-0.144443	-0.184614	-0.216748	-0.238443
0.259592	0.256294	0.263232	0.277794	0.295167	0.309846	0.317397	0.315786	0.305809	0.29052	0.273954	0.259636	0.249369	0.242717	0.237368	0.230251	0.218948	0.202839	0.183581	0.164705	0.150359	0.143543	0.14446	0.149706	0.152721	0.145445	0.120706	0.0745249	0.00758439	-0.0746707	-0.163263	-0.247827	-0.319011	-0.370435	-0.399641	-0.407845	-0.398755	-0.377016	-0.34689	-0.311605	-0.273451	-0.234333	-0.196369	-0.16214	-0.134435	-0.115533	-0.106306	-0.105526	-0.109775	-0.114131
0.0968387	0.14596	0.185712	0.206653	0.204213	0.179302	0.137242	0.0858232	0.0336396	-0.0106298	-0.0386397	-0.0435768	-0.0221662	0.023664	0.0864823	0.154514	0.21407	0.253116	0.265086	0.251189	0.219965	0.184238	0.156742	0.145973	0.153693	0.175138	0.20181	0.225316	0.240137	0.244151	0.237129	0.218596	0.186562	0.137991	0.070883	-0.0131634	-0.107415	-0.2005	-0.278979	-0.331066	-0.349963	-0.335569	-0.294151	-0.236425	-0.174947	-0.121632	-0.0855587	-0.070946	-0.0757771	-0.0921033
0.306367	0.301856	0.294178	0.284177	0.272361	0.259094	0.244874	0.230494	0.21694	0.205025	0.194904	0.185738	0.175719	0.162555	0.144241	0.11986	0.0900581	0.05698	0.023628	-0.00706663	-0.0330471	-0.0535291	-0.0689207	-0.0803053	-0.0886429	-0.0940011	-0.0951957	-0.0900942	-0.0765308	-0.0534397	-0.0216876	0.0157647	0.0544067	0.0891644	0.115479	0.130214	0.13222	0.122446	0.103555	0.0791711	0.0529972	0.0280632	0.00636043	-0.0110508	-0.0236238	-0.0309487	-0.0327221	-0.0291347	-0.0214443	-0.0123225
-0.126346	-0.120254	-0.111977	-0.097048	-0.0737083	-0.0436272	-0.0113824	0.0170599	0.0363001	0.0432058	0.0377827	0.0229446	0.00330822	-0.0165208	-0.0334898	-0.0468269	-0.0576814	-0.0679149	-0.078644	-0.0892115	-0.0970416	-0.0984115	-0.0898054	-0.0693331	-0.0376885	0.00172003	0.0435127	0.0816431	0.110768	0.127236	0.129473	0.117774	0.0937169	0.0594955	0.017446	-0.0300429	-0.0802084	-0.129376	-0.172602	-0.203933	-0.217523	-0.209383	-0.179169	-0.131201	-0.0741784	-0.019459	0.0217597	0.0415365	0.03756	0.0139728
0.175374	0.135873	0.0910859	0.0416551	-0.00960742	-0.0583481	-0.0999034	-0.130692	-0.149325	-0.157102	-0.157741	-0.156411	-0.158342	-0.167451	-0.18545	-0.211704	-0.243825	-0.278752	-0.313853	-0.347657	-0.379896	-0.410865	-0.440465	-0.467515	-0.489728	-0.504288	-0.508625	-0.500929	-0.480288	-0.446646	-0.400841	-0.344705	-0.281016	-0.213141	-0.144427	-0.0776254	-0.014571	0.0437386	0.096698	0.143527	0.182905	0.213013	0.23194	0.238267	0.231621	0.212989	0.184734	0.150416	0.114463	0.0816849
0.134384	0.162603	0.177811	0.181123	0.175644	0.165427	0.154268	0.144792	0.138118	0.134164	0.132347	0.132255	0.13395	0.137771	0.143684	0.150498	0.155354	0.153911	0.141395	0.114235	0.0715821	0.0159635	-0.0472721	-0.111549	-0.171169	-0.223167	-0.268218	-0.310179	-0.35438	-0.405268	-0.464298	-0.528828	-0.592438	-0.646611	-0.68326	-0.697272	-0.688191	-0.660497	-0.622373	-0.583337	-0.551555	-0.53167	-0.523801	-0.523912	-0.52529	-0.520534	-0.503389	-0.469968	-0.419153	-0.352194
0.246642	0.186541	0.117635	0.0428849	-0.0317742	-0.0990069	-0.152006	-0.186264	-0.200703	-0.197844	-0.182931	-0.162342	-0.141822	-0.125167	-0.113714	-0.106664	-0.101956	-0.0973429	-0.091255	-0.0831157	-0.0730447	-0.0611502	-0.0468202	-0.0284598	-0.00386466	0.028935	0.0707037	0.120259	0.174283	0.227884	0.275851	0.314252	0.341796	0.360332	0.374225	0.38879	0.408394	0.434787	0.466192	0.497462	0.521308	0.530255	0.518747	0.484722	0.430135	0.360245	0.281988	0.202092	0.12562	0.0553526
0.194567	0.172814	0.144549	0.110508	0.0731093	0.0361129	0.00379438	-0.0201791	-0.0337866	-0.0372118	-0.0327491	-0.0241852	-0.0159422	-0.0121996	-0.0161084	-0.0292112	-0.0511844	-0.0799989	-0.112518	-0.14537	-0.175763	-0.201934	-0.223085	-0.238974	-0.249449	-0.254192	-0.252792	-0.245057	-0.23134	-0.212678	-0.190678	-0.167188	-0.1439	-0.121998	-0.101905	-0.0832533	-0.065138	-0.046646	-0.0274567	-0.00829753	0.00896838	0.0217562	0.0276215	0.0252807	0.0153549	0.000480667	-0.0153015	-0.027653	-0.0331062	-0.0299164
0.0013531	0.0136232	0.0222343	0.0279863	0.0314363	0.0322851	0.0293818	0.0214618	0.00832304	-0.00821631	-0.0242239	-0.0346427	-0.0350403	-0.023438	-0.00146393	0.0256992	0.0506378	0.0658903	0.066248	0.0503918	0.021347	-0.0143577	-0.0485819	-0.0739565	-0.0859898	-0.0842041	-0.0719827	-0.0552493	-0.040475	-0.0326978	-0.03419	-0.0441106	-0.05911	-0.0745715	-0.086075	-0.0906505	-0.0874095	-0.0773135	-0.0622048	-0.0436002	-0.0218649	0.00384119	0.0348329	0.0716906	0.113091	0.155221	0.192142	0.217157	0.224803	0.212755
0.200481	0.189114	0.194741	0.210794	0.226773	0.231835	0.218662	0.186206	0.14019	0.0911273	0.0505822	0.0270769	0.0231904	0.0348954	0.0532861	0.067935	0.0705263	0.0573698	0.0300079	-0.00597053	-0.0432004	-0.0750441	-0.0975249	-0.110047	-0.114658	-0.114223	-0.110383	-0.102322	-0.0869781	-0.0607429	-0.0219268	0.0272008	0.0798795	0.126259	0.156321	0.16319	0.145526	0.108066	0.0601323	0.0126611	-0.0252599	-0.0491446	-0.0601596	-0.0640763	-0.0685054	-0.0794309	-0.0983686	-0.121338	-0.140175	-0.14574
-0.168019	-0.17724	-0.181579	-0.189714	-0.208202	-0.238483	-0.276119	-0.312437	-0.337807	-0.345254	-0.333007	-0.305035	-0.269433	-0.235285	-0.209078	-0.192102	-0.179919	-0.164212	-0.136328	-0.0911168	-0.0295165	0.0411689	0.109364	0.16294	0.193292	0.19831	0.183143	0.158357	0.136075	0.12552	0.129767	0.144993	0.162404	0.171984	0.166609	0.144898	0.111688	0.0760134	0.0474393	0.0322188	0.0307941	0.0376142	0.043306	0.03842	0.0173932	-0.0188449	-0.0627603	-0.10276	-0.127501	-0.130266
0.206188	0.196038	0.182956	0.169508	0.158674	0.153389	0.155945	0.167367	0.186933	0.21199	0.238172	0.26009	0.272448	0.271258	0.254672	0.223151	0.179121	0.126404	0.0695297	0.0129948	-0.0393843	-0.0848458	-0.121764	-0.149575	-0.168645	-0.180102	-0.18563	-0.187224	-0.186831	-0.185883	-0.184886	-0.183251	-0.179478	-0.171584	-0.15766	-0.136417	-0.107675	-0.072639	-0.0338747	0.00503495	0.0400951	0.0676908	0.085384	0.0924792	0.0901482	0.081027	0.0684216	0.0554412	0.0443405	0.0362029
0.176961	0.219327	0.241484	0.244011	0.229233	0.200217	0.1598	0.110068	0.0528685	-0.00880034	-0.0696539	-0.12251	-0.160348	-0.178922	-0.178498	-0.163867	-0.14277	-0.123471	-0.112383	-0.112424	-0.122508	-0.138234	-0.153548	-0.162917	-0.163288	-0.155089	-0.141864	-0.128671	-0.119835	-0.116924	-0.117784	-0.11709	-0.108379	-0.0868881	-0.0520101	-0.00821095	0.035937	0.0701797	0.0856799	0.0778406	0.0478399	0.00233474	-0.0483935	-0.0931227	-0.122456	-0.130991	-0.118267	-0.0881169	-0.0468065	-0.000936746
0.0608816	0.0981744	0.140223	0.187323	0.238152	0.289603	0.337202	0.376108	0.402336	0.413747	0.41042	0.39429	0.368224	0.334994	0.29663	0.254449	0.209573	0.163529	0.118465	0.0768782	0.0410566	0.0125895	-0.00787754	-0.0206599	-0.026951	-0.0287063	-0.0284328	-0.0288117	-0.0322215	-0.0403529	-0.0540715	-0.0735646	-0.0986768	-0.129237	-0.165193	-0.206434	-0.252304	-0.300937	-0.348659	-0.389817	-0.417388	-0.42448	-0.406366	-0.362265	-0.296059	-0.215603	-0.130807	-0.0511537	0.0164624	0.0688876
-0.233442	-0.211931	-0.196827	-0.188255	-0.183062	-0.176637	-0.165326	-0.1484	-0.128747	-0.112016	-0.104587	-0.111152	-0.13279	-0.166205	-0.204466	-0.239037	-0.262389	-0.270246	-0.262642	-0.243427	-0.218461	-0.193243	-0.170879	-0.151149	-0.130996	-0.106232	-0.0737633	-0.0333646	0.0117219	0.0555954	0.0916089	0.114682	0.123131	0.119264	0.108488	0.097261	0.0906765	0.0905942	0.09503	0.0990752	0.097034	0.0849421	0.0624343	0.0332018	0.00386383	-0.0183276	-0.0281064	-0.0241385	-0.00951774	0.00942307
0.0950962	0.0636184	0.040458	0.0258543	0.018633	0.0160883	0.0145401	0.0105198	0.00214389	-0.00995804	-0.0226498	-0.0312702	-0.0311993	-0.019485	0.00393361	0.0357639	0.0698262	0.0983767	0.114014	0.111684	0.0901201	0.0521995	0.00409194	-0.0463834	-0.091534	-0.125222	-0.143789	-0.146416	-0.134843	-0.112516	-0.0834785	-0.0514471	-0.019244	0.0114599	0.0401791	0.0673668	0.0938801	0.120442	0.147439	0.175068	0.203496	0.232751	0.262302	0.290693	0.315571	0.334227	0.344332	0.344429	0.333918	0.31274
0.204806	0.232268	0.232394	0.193117	0.118202	0.0268179	-0.0529464	-0.0943503	-0.0821849	-0.0188863	0.0758966	0.172202	0.240463	0.261905	0.234761	0.174118	0.105688	0.0559871	0.0425839	0.0679414	0.119001	0.172542	0.204302	0.198498	0.15412	0.0853962	0.0161101	-0.0299637	-0.0385688	-0.0106207	0.0382148	0.0838371	0.10337	0.084318	0.0296195	-0.0433957	-0.109673	-0.146052	-0.140153	-0.0952702	-0.0294256	0.0311399	0.0616358	0.0479146	-0.00828074	-0.0899999	-0.171374	-0.227048	-0.241302	-0.213642
0.0268176	0.0207361	0.0186478	0.0188764	0.0206296	0.0243505	0.031478	0.0436708	0.0617919	0.0850806	0.110868	0.134992	0.152847	0.160756	0.157189	0.143376	0.123054	0.10137	0.083265	0.0718994	0.0677189	0.0684536	0.0699526	0.0674616	0.0569376	0.0360759	0.00476776	-0.0351392	-0.0806293	-0.128505	-0.176197	-0.222138	-0.265655	-0.306468	-0.343981	-0.376588	-0.401376	-0.414491	-0.412176	-0.392121	-0.354574	-0.302784	-0.242679	-0.181838	-0.127953	-0.0871054	-0.062362	-0.0531484	-0.0555991	-0.0638206
0.0652639	0.0375893	0.0178674	0.0112958	0.0198512	0.0414432	0.0703155	0.0986655	0.118912	0.12579	0.117632	0.0965674	0.0676722	0.0374032	0.0118275	-0.00479375	-0.0107147	-0.0066288	0.00500138	0.0208624	0.0376257	0.0525064	0.063489	0.0692466	0.0688528	0.0614913	0.0463965	0.0231064	-0.00816229	-0.0463416	-0.0897174	-0.136375	-0.184589	-0.23292	-0.280002	-0.324192	-0.363302	-0.394536	-0.414736	-0.421012	-0.411686	-0.387195	-0.350486	-0.30662	-0.261661	-0.22119	-0.188844	-0.165276	-0.147887	-0.131515
0.48089	0.47706	0.486762	0.507943	0.534459	0.558514	0.573233	0.574369	0.560685	0.533249	0.494196	0.445505	0.388179	0.322052	0.246194	0.159786	0.0632341	-0.0408722	-0.147325	-0.24872	-0.336797	-0.404403	-0.447443	-0.466165	-0.465335	-0.453079	-0.438582	-0.429318	-0.428832	-0.435971	-0.445845	-0.452026	-0.448944	-0.433581	-0.406036	-0.369028	-0.326636	-0.282886	-0.240835	-0.202439	-0.168991	-0.141676	-0.121862	-0.110918	-0.109574	-0.11709	-0.130714	-0.145927	-0.15755	-0.161286
-0.365225	-0.401784	-0.427744	-0.439404	-0.434822	-0.414258	-0.379939	-0.335233	-0.28368	-0.228347	-0.171788	-0.116479	-0.0653459	-0.0219185	0.0101577	0.0281398	0.0313219	0.0217304	0.00400083	-0.0156208	-0.0308979	-0.0374172	-0.0340716	-0.0236301	-0.0119651	-0.00603977	-0.011392	-0.0301145	-0.0600506	-0.0953914	-0.128384	-0.151524	-0.159491	-0.150281	-0.125358	-0.0889257	-0.0465812	-0.00371301	0.0359189	0.071046	0.102893	0.13416	0.167223	0.202279	0.236416	0.264298	0.2804	0.281783	0.269962	0.250867
0.245747	0.223777	0.19888	0.170363	0.13757	0.100395	0.0596748	0.0173168	-0.0238766	-0.0606842	-0.0901763	-0.110464	-0.121219	-0.123759	-0.120651	-0.114996	-0.109623	-0.106443	-0.106077	-0.107857	-0.110166	-0.111025	-0.108746	-0.102445	-0.0923017	-0.0794721	-0.0656802	-0.0526283	-0.0414326	-0.0322968	-0.0245256	-0.0168409	-0.00788261	0.00326979	0.0167078	0.0315175	0.045845	0.0571747	0.0627472	0.0600508	0.0473379	0.0240489	-0.00901766	-0.0498285	-0.0954221	-0.142277	-0.186688	-0.225174	-0.254919	-0.274183
0.315156	0.3004	0.277174	0.250288	0.224817	0.204621	0.191133	0.182871	0.175912	0.165308	0.14701	0.119633	0.0853191	0.0492554	0.0179869	-0.00284524	-0.0104465	-0.00578669	0.0067535	0.020785	0.0298291	0.0291312	0.0168406	-0.00577704	-0.0351398	-0.0668807	-0.0975238	-0.1256	-0.151711	-0.177541	-0.204262	-0.231087	-0.254675	-0.26975	-0.270719	-0.253651	-0.217852	-0.166503	-0.106112	-0.0450097	0.0086409	0.0487541	0.0726244	0.0812592	0.0786587	0.0703193	0.0614654	0.0555998	0.0538955	0.0556437
-0.216944	-0.184286	-0.136337	-0.0775628	-0.0144107	0.0468786	0.102217	0.150632	0.193921	0.235215	0.277105	0.320086	0.361892	0.397971	0.423027	0.433076	0.427226	0.408456	0.382977	0.358286	0.34057	0.33248	0.332158	0.33387	0.33005	0.314036	0.282511	0.236784	0.182417	0.127338	0.0791783	0.0428353	0.0190811	0.00471885	-0.00580485	-0.0179929	-0.0350743	-0.056832	-0.0799036	-0.0994012	-0.111183	-0.113859	-0.109708	-0.104075	-0.103443	-0.112908	-0.134063	-0.164065	-0.196281	-0.222317
0.0279294	0.00540566	-0.0275863	-0.0623197	-0.0885401	-0.0980928	-0.088005	-0.0618911	-0.0290727	-0.00155088	0.0102315	0.00125777	-0.0261813	-0.0633814	-0.0984787	-0.120792	-0.124672	-0.111488	-0.0891472	-0.0694003	-0.0639161	-0.0804208	-0.120233	-0.178014	-0.243697	-0.305773	-0.354752	-0.385653	-0.398735	-0.398302	-0.390165	-0.378881	-0.365937	-0.349619	-0.326551	-0.294218	-0.253292	-0.208731	-0.169023	-0.143706	-0.139964	-0.159606	-0.197648	-0.243151	-0.282105	-0.30142	-0.292617	-0.254011	-0.190789	-0.113062
-0.134935	-0.156958	-0.16952	-0.166485	-0.146021	-0.111358	-0.0698098	-0.0303768	-0.000789791	0.0149511	0.0176782	0.0124242	0.00631074	0.00577663	0.0142131	0.03086	0.0512861	0.0691948	0.078859	0.0772854	0.0653275	0.0473544	0.0296074	0.0178727	0.0153607	0.0215939	0.0327035	0.0430255	0.0474031	0.0433023	0.0318684	0.0174852	0.00601796	0.0024519	0.0088558	0.0234659	0.0412446	0.0556799	0.0611224	0.0547818	0.0376549	0.0140522	-0.0100772	-0.0293625	-0.0409116	-0.0451749	-0.0454558	-0.0462859	-0.0513558	-0.0618557
-0.0865254	-0.100913	-0.110265	-0.113672	-0.110489	-0.101315	-0.0884605	-0.0755888	-0.0665982	-0.0642939	-0.0694303	-0.0804671	-0.0940591	-0.106136	-0.113324	-0.114298	-0.110534	-0.106073	-0.106136	-0.114862	-0.132943	-0.15629	-0.176596	-0.183874	-0.170025	-0.132047	-0.0735715	-0.00417098	0.0632614	0.11609	0.14528	0.147535	0.125686	0.0873624	0.0425008	0.000585669	-0.0315474	-0.0507964	-0.05759	-0.0546915	-0.0456021	-0.0331734	-0.0188846	-0.00295338	0.0149153	0.0345772	0.0547505	0.0729172	0.0859404	0.091168
-0.0472519	-0.0266259	-0.0163687	-0.0162702	-0.024146	-0.0374439	-0.0543747	-0.074106	-0.0961283	-0.119249	-0.140777	-0.156451	-0.161403	-0.151854	-0.126723	-0.0884079	-0.0423129	0.00478965	0.0469519	0.0808946	0.106768	0.127539	0.147249	0.168817	0.192211	0.213753	0.226962	0.224732	0.202044	0.158202	0.0977139	0.0294067	-0.0359322	-0.0886294	-0.122931	-0.13862	-0.140876	-0.138414	-0.140523	-0.153906	-0.180297	-0.21575	-0.251958	-0.279112	-0.289247	-0.278957	-0.250593	-0.211493	-0.171418	-0.139066
0.152952	0.161132	0.166376	0.166756	0.160636	0.147473	0.128259	0.105406	0.0821416	0.0616324	0.0461772	0.0368007	0.0333572	0.034946	0.0403892	0.0486926	0.0594319	0.0728846	0.089747	0.110473	0.134477	0.159637	0.182489	0.199025	0.205718	0.200505	0.183547	0.15743	0.126484	0.095271	0.0669328	0.0421442	0.0190332	-0.00605066	-0.0372586	-0.0778326	-0.12892	-0.188943	-0.253734	-0.31742	-0.373758	-0.417409	-0.444722	-0.453992	-0.445348	-0.420407	-0.381814	-0.33288	-0.27734	-0.219006
Fig 2c
ERP Corr
-0.00366547	-0.00438499	-0.00101416	0.00562059	0.0140492	0.022474	0.0292619	0.0335091	0.035465	0.0365572	0.0388837	0.044337	0.0537676	0.0665504	0.0806854	0.0933797	0.101931	0.104626	0.101341	0.0936623	0.0845123	0.077424	0.0756017	0.0809679	0.0935018	0.11115	0.130352	0.14698	0.157391	0.159238	0.151814	0.135856	0.113031	0.0854096	0.0551058	0.024099	-0.00585115	-0.0332891	-0.0571739	-0.0769708	-0.0926668	-0.104674	-0.113654	-0.120365	-0.125612	-0.130224	-0.134961	-0.140298	-0.146166	-0.151796
0.0937541	0.0634657	0.0363569	0.0130465	-0.00668463	-0.0238675	-0.0400045	-0.0564814	-0.0739581	-0.0920282	-0.109291	-0.123753	-0.133372	-0.136583	-0.132744	-0.122354	-0.106948	-0.0886796	-0.0697523	-0.0518739	-0.0358999	-0.021721	-0.00837371	0.00570163	0.0223129	0.0430931	0.0690405	0.100124	0.135086	0.171541	0.206365	0.236288	0.258506	0.271206	0.273892	0.267497	0.254241	0.237273	0.220147	0.206217	0.19796	0.196352	0.200512	0.207816	0.214464	0.216339	0.209926	0.193051	0.165242	0.127674
-0.00105295	-0.00879309	-0.0203866	-0.0328361	-0.0425525	-0.0460538	-0.0406541	-0.0249712	0.000836124	0.0351215	0.0750556	0.117096	0.157535	0.193069	0.221294	0.241052	0.252512	0.257006	0.256677	0.254051	0.251625	0.251527	0.255253	0.26346	0.275812	0.290937	0.30652	0.319573	0.326852	0.325404	0.313152	0.289395	0.255088	0.212783	0.166197	0.119494	0.0764996	0.040087	0.0118879	-0.00768265	-0.0191897	-0.0238668	-0.0233303	-0.0193584	-0.013733	-0.00812379	-0.0039801	-0.00241357	-0.00410661	-0.00931876
0.116301	0.127394	0.139404	0.150847	0.160348	0.166863	0.169702	0.168451	0.162919	0.153179	0.139669	0.12323	0.105053	0.0864749	0.0686597	0.0522834	0.0373961	0.023591	0.0104438	-0.00199335	-0.0129259	-0.0209426	-0.0244727	-0.0223593	-0.0143575	-0.00143135	0.0142672	0.0297997	0.0421428	0.0489634	0.0492154	0.043364	0.0331731	0.0211532	0.00988524	0.00143609	-0.00300171	-0.00320307	0.000224758	0.00611297	0.0130487	0.0196522	0.0247311	0.027297	0.0265479	0.0219381	0.0133351	0.00115509	-0.0136234	-0.0295938
0.423893	0.428253	0.432657	0.433348	0.42699	0.411522	0.386865	0.355055	0.319714	0.285066	0.25485	0.231377	0.215044	0.204601	0.198089	0.193834	0.190875	0.188704	0.186615	0.183188	0.176454	0.164668	0.147191	0.12492	0.100073	0.0755007	0.0539368	0.0375119	0.027608	0.0249345	0.0295724	0.0408189	0.0570419	0.0758408	0.094461	0.110324	0.121647	0.12792	0.129865	0.128833	0.12594	0.121438	0.114619	0.104046	0.0878728	0.0642267	0.0318402	-0.00904278	-0.055784	-0.103115
0.0585735	0.0305374	0.00552675	-0.0159605	-0.033815	-0.0481695	-0.0592381	-0.067172	-0.0719286	-0.0731584	-0.0701605	-0.0619737	-0.0476375	-0.0265719	0.00104484	0.0340411	0.0702665	0.106889	0.140904	0.16972	0.191671	0.206279	0.214189	0.216762	0.215492	0.211448	0.204958	0.195654	0.182811	0.165815	0.144561	0.119615	0.0921495	0.0637084	0.0359258	0.010268	-0.0121245	-0.0304694	-0.0442936	-0.0533774	-0.0577335	-0.0576033	-0.0534371	-0.0458551	-0.0356188	-0.0236422	-0.0110094	0.00106727	0.011377	0.0188816
0.00985567	0.00882479	0.00746345	0.00583536	0.00414196	0.0026376	0.00153877	0.000962621	0.000911802	0.00131367	0.00211344	0.0033879	0.00541752	0.00865963	0.0135991	0.0205166	0.0292771	0.0392396	0.0493412	0.0583447	0.0651826	0.0692935	0.0708217	0.0705776	0.0697262	0.0693075	0.0697905	0.0708592	0.0715288	0.0705538	0.066968	0.0605444	0.0519866	0.0427687	0.0346793	0.0292285	0.0271159	0.0279356	0.0302272	0.0318634	0.0306443	0.0249018	0.0139209	-0.00194917	-0.0215063	-0.0431121	-0.0651272	-0.0861985	-0.105323	-0.121723
0.000790582	0.0134607	0.0361305	0.0656799	0.0980504	0.12933	0.156624	0.178413	0.194339	0.204621	0.209521	0.20916	0.20373	0.193902	0.181127	0.167591	0.155759	0.147752	0.144806	0.147013	0.153368	0.162096	0.171151	0.178697	0.183443	0.184778	0.18276	0.177961	0.171226	0.163342	0.154742	0.145371	0.134779	0.12232	0.107327	0.0892183	0.0676376	0.0426663	0.0149988	-0.014089	-0.0430219	-0.0703271	-0.0949932	-0.116674	-0.135657	-0.152601	-0.168178	-0.182727	-0.196034	-0.207318
0.184424	0.184024	0.181431	0.177384	0.172882	0.168983	0.166589	0.16629	0.168291	0.172385	0.177886	0.183546	0.187539	0.187645	0.181706	0.168289	0.147313	0.12034	0.0903847	0.0612924	0.036832	0.0197264	0.0108994	0.00919345	0.0116458	0.0142199	0.0127886	0.0041344	-0.0132322	-0.0385723	-0.0688923	-0.0995133	-0.12516	-0.141277	-0.145212	-0.136956	-0.119257	-0.0970549	-0.0763562	-0.062861	-0.0606773	-0.0714299	-0.0939674	-0.124731	-0.158643	-0.190224	-0.214677	-0.228723	-0.231029	-0.222155
0.311522	0.303809	0.292136	0.278159	0.262942	0.247201	0.231561	0.21666	0.203081	0.191163	0.180841	0.171603	0.162591	0.152838	0.141586	0.128577	0.114177	0.0992647	0.0848754	0.0717896	0.0602586	0.0499763	0.0402491	0.0302672	0.0193949	0.00738009	-0.00559347	-0.0190066	-0.0321655	-0.0443263	-0.0547848	-0.0630383	-0.069072	-0.0736673	-0.0785389	-0.0861312	-0.0989999	-0.118881	-0.145741	-0.177187	-0.20858	-0.233957	-0.247505	-0.24507	-0.22516	-0.189167	-0.140831	-0.085225	-0.0276874	0.0269707
0.11495	0.108486	0.103397	0.0998773	0.0984301	0.0998763	0.105089	0.114595	0.12826	0.145148	0.163541	0.181101	0.195177	0.203278	0.203671	0.19593	0.181209	0.162028	0.141592	0.12288	0.107805	0.096738	0.0885699	0.081271	0.0727139	0.0614315	0.0470446	0.0302587	0.0125264	-0.00443216	-0.0190488	-0.0301513	-0.037034	-0.0394223	-0.0374084	-0.0314181	-0.0222118	-0.0108627	0.00132672	0.012948	0.0225984	0.028946	0.0307693	0.027067	0.0173071	0.00173124	-0.0184689	-0.0412537	-0.0641244	-0.0846529
0.0103987	-0.0211517	-0.0537318	-0.0851671	-0.111871	-0.129362	-0.133576	-0.122511	-0.0975591	-0.0639077	-0.0296355	-0.00362164	0.0070832	-0.000489923	-0.0241367	-0.0569683	-0.0893765	-0.111849	-0.117737	-0.105113	-0.0771385	-0.0407773	-0.00437554	0.0249794	0.0433964	0.0508712	0.0506556	0.0476715	0.0466469	0.050688	0.0607451	0.0759982	0.0947543	0.115284	0.136258	0.15679	0.176251	0.194042	0.209428	0.221449	0.229032	0.231365	0.228428	0.22141	0.21273	0.205568	0.202922	0.206446	0.215514	0.226966
0.0169216	0.0350255	0.0520134	0.0689452	0.0863081	0.104176	0.122565	0.141694	0.161906	0.183236	0.204817	0.224516	0.23906	0.24469	0.238157	0.217774	0.184119	0.14001	0.0897727	0.0381352	-0.0108129	-0.0543123	-0.0910942	-0.121009	-0.144324	-0.161011	-0.170336	-0.170918	-0.161196	-0.140096	-0.107657	-0.0654113	-0.0164094	0.0351684	0.0847535	0.128322	0.163226	0.188615	0.205295	0.215109	0.220072	0.221572	0.21996	0.214645	0.204546	0.188588	0.166056	0.136824	0.1015	0.0614049
0.244153	0.245532	0.242815	0.237768	0.232269	0.227469	0.223423	0.219324	0.214115	0.207086	0.198123	0.187491	0.175332	0.161197	0.143921	0.121888	0.0936108	0.0583621	0.0167135	-0.0291798	-0.0756997	-0.118404	-0.153093	-0.17699	-0.189617	-0.192988	-0.191008	-0.18827	-0.188676	-0.194296	-0.204794	-0.217577	-0.228591	-0.233541	-0.229205	-0.214412	-0.190333	-0.160001	-0.127249	-0.0954535	-0.0665471	-0.0406942	-0.0167064	0.00701962	0.0314477	0.0561916	0.0794635	0.0986823	0.111451	0.116518
0.300519	0.327629	0.348701	0.362957	0.370273	0.371028	0.365899	0.355666	0.3411	0.322943	0.301919	0.278741	0.254127	0.22883	0.203697	0.17976	0.158289	0.140681	0.128224	0.121798	0.121586	0.126831	0.135684	0.145269	0.152088	0.152708	0.144559	0.126583	0.0995686	0.0660918	0.0300274	-0.00428179	-0.0330154	-0.0537582	-0.065999	-0.0710673	-0.0715605	-0.070523	-0.0706745	-0.0738798	-0.0809712	-0.0919185	-0.106215	-0.123295	-0.142811	-0.164664	-0.188814	-0.214994	-0.242437	-0.269715
-0.0194274	-0.0392524	-0.0496187	-0.0512106	-0.0452706	-0.0332356	-0.016446	0.00403179	0.0274124	0.0530417	0.0802307	0.108199	0.136112	0.163111	0.188168	0.20973	0.225352	0.231696	0.225113	0.202719	0.163601	0.109625	0.0454318	-0.0223476	-0.0862823	-0.139378	-0.176183	-0.193595	-0.191219	-0.171237	-0.137909	-0.0968463	-0.0540594	-0.0148969	0.0168187	0.0391322	0.0517354	0.0553627	0.0510643	0.0397459	0.0223022	0.000279092	-0.0234185	-0.044328	-0.057016	-0.0563494	-0.0390212	-0.00474873	0.0432897	0.0988549
-0.227745	-0.27368	-0.314616	-0.347498	-0.370035	-0.381013	-0.380272	-0.368408	-0.346317	-0.314818	-0.274605	-0.226581	-0.172294	-0.114132	-0.0551684	0.00120376	0.0516491	0.0932126	0.123616	0.141553	0.146935	0.140981	0.126111	0.105632	0.0831972	0.0621145	0.0446987	0.03194	0.0236427	0.0189553	0.0170235	0.0174346	0.0202539	0.025735	0.0339431	0.0444603	0.0562387	0.0676274	0.0765883	0.0810907	0.0795823	0.0713454	0.0565898	0.0362867	0.0118973	-0.014821	-0.0418386	-0.0667518	-0.0867402	-0.0987887
0.0903212	0.103632	0.123174	0.145776	0.167479	0.184938	0.19654	0.202841	0.206168	0.209574	0.215582	0.225163	0.237316	0.249367	0.257881	0.25984	0.253658	0.239682	0.220001	0.197676	0.175668	0.155928	0.138968	0.124071	0.110001	0.0959003	0.0819689	0.0696136	0.0609818	0.0580258	0.0614384	0.0698906	0.0799171	0.0865743	0.0847127	0.070475	0.0425302	0.00262936	-0.044737	-0.0935191	-0.137764	-0.173193	-0.198179	-0.213841	-0.223294	-0.230329	-0.23799	-0.247549	-0.258258	-0.2679
-0.0181595	-0.00467775	0.0115948	0.0294107	0.0475967	0.0652662	0.081956	0.0976617	0.112801	0.128127	0.144557	0.162948	0.183863	0.207408	0.233104	0.259824	0.285829	0.309018	0.32736	0.339354	0.344266	0.342008	0.332765	0.316653	0.293712	0.264215	0.229081	0.190137	0.150098	0.112184	0.0794796	0.0542467	0.0374798	0.028794	0.0266187	0.0285681	0.0318548	0.0337014	0.0317348	0.0242944	0.0105513	-0.00958209	-0.0356332	-0.0666691	-0.101293	-0.137687	-0.173821	-0.20783	-0.238435	-0.265152
0.0847504	0.10358	0.121468	0.137559	0.150963	0.160044	0.162168	0.154151	0.13337	0.0992137	0.0542704	0.00451939	-0.041826	-0.0765368	-0.0938987	-0.092656	-0.0765922	-0.0534505	-0.0325149	-0.0216635	-0.0249292	-0.0414045	-0.0657943	-0.0903607	-0.107587	-0.112585	-0.104365	-0.0856175	-0.061284	-0.0364873	-0.0146254	0.00361828	0.0200172	0.0375065	0.0584006	0.082822	0.108016	0.128882	0.139545	0.135427	0.115011	0.0806512	0.0381345	-0.00483464	-0.0407774	-0.0644831	-0.0741912	-0.0715671	-0.0606805	-0.0464465
-0.0312968	-0.0331096	-0.0307451	-0.024592	-0.0158096	-0.00578158	0.0044228	0.0143412	0.0241393	0.0344517	0.046122	0.0598625	0.0758488	0.0933349	0.110497	0.124743	0.133494	0.135138	0.129703	0.118953	0.105848	0.0935771	0.0845762	0.0798863	0.0790539	0.0805219	0.0822988	0.0826415	0.0805416	0.0758899	0.0693037	0.0617255	0.0539537	0.0462987	0.0385386	0.0302012	0.0209943	0.011146	0.00149886	-0.00666912	-0.0119936	-0.0133967	-0.0103984	-0.00333021	0.00662394	0.0176548	0.0278017	0.0354789	0.0398105	0.0406862
0.18138	0.180382	0.175011	0.166985	0.158577	0.151849	0.147957	0.146766	0.146908	0.146259	0.142679	0.134789	0.122504	0.107165	0.0912116	0.0775247	0.0686054	0.0658518	0.0691237	0.0767082	0.0856991	0.0926995	0.0946526	0.0895543	0.0768376	0.0573418	0.0329065	0.00574692	-0.0221707	-0.0495528	-0.075892	-0.101263	-0.125887	-0.149639	-0.171702	-0.19055	-0.204326	-0.211471	-0.211328	-0.204416	-0.192267	-0.17687	-0.15996	-0.142437	-0.124151	-0.104205	-0.0816331	-0.0561955	-0.0289153	-0.00212125
-0.0108707	-0.00646082	-0.000872077	0.00583247	0.0132477	0.0205963	0.026914	0.0314082	0.0338754	0.0350005	0.0363508	0.0399761	0.0477212	0.0605417	0.0781113	0.0988471	0.120298	0.139741	0.154791	0.163874	0.16648	0.163208	0.155623	0.145899	0.136288	0.128545	0.123506	0.12098	0.119968	0.119068	0.11684	0.11203	0.103658	0.0911025	0.0742548	0.053751	0.0310793	0.00836376	-0.0121578	-0.0287108	-0.0403718	-0.0471775	-0.0499766	-0.0501167	-0.0490956	-0.0482876	-0.0487751	-0.0512322	-0.0558242	-0.062142
0.117709	0.126672	0.13583	0.141067	0.139514	0.130484	0.115805	0.0994185	0.0863302	0.0812051	0.0870079	0.104085	0.129967	0.159952	0.188288	0.209621	0.220254	0.218856	0.206428	0.185618	0.159763	0.132084	0.105233	0.081138	0.060942	0.0449457	0.0326171	0.0227842	0.0140313	0.00517291	-0.00440404	-0.0147028	-0.025365	-0.0359897	-0.0462943	-0.0560601	-0.064978	-0.0725604	-0.0782151	-0.0814557	-0.0821147	-0.0804105	-0.0768025	-0.071689	-0.0651035	-0.0566003	-0.0454418	-0.0310481	-0.013526	0.00595187
0.0545638	0.0687942	0.087769	0.113579	0.146885	0.186098	0.227441	0.265911	0.296729	0.316765	0.325412	0.324623	0.31809	0.309833	0.302699	0.297354	0.292179	0.284147	0.270311	0.249309	0.222267	0.192752	0.165796	0.146329	0.13756	0.13989	0.150746	0.165396	0.178427	0.185347	0.183738	0.173609	0.156919	0.136543	0.115089	0.0940096	0.0733536	0.0521981	0.0295413	0.00521775	-0.0195776	-0.0424036	-0.060318	-0.070976	-0.0736254	-0.0695814	-0.062006	-0.0551046	-0.0530461	-0.0589678
0.143687	0.163692	0.181357	0.193982	0.199626	0.19768	0.189041	0.175857	0.160923	0.146879	0.135461	0.127011	0.12046	0.113821	0.105064	0.0929942	0.0777159	0.0604493	0.042886	0.0264712	0.0119668	-0.0005899	-0.0116144	-0.021569	-0.0306108	-0.0384256	-0.0442712	-0.0471711	-0.0461924	-0.040762	-0.0309557	-0.0176576	-0.00248488	0.0125346	0.0254171	0.0346385	0.0393944	0.0396745	0.0361405	0.029813	0.0216839	0.0124449	0.00244392	-0.00817138	-0.0192497	-0.0305022	-0.0414904	-0.051693	-0.0605616	-0.0675162
0.159003	0.159706	0.157766	0.153966	0.149347	0.144762	0.140566	0.136504	0.131832	0.125668	0.117453	0.107304	0.0960885	0.0852264	0.0763395	0.0708818	0.0698221	0.0734187	0.0811024	0.0914946	0.102612	0.112253	0.118469	0.119956	0.116259	0.107779	0.0956382	0.0814077	0.0666887	0.0525989	0.0393678	0.0262663	0.0119377	-0.00499508	-0.0252866	-0.04862	-0.0735065	-0.0975829	-0.118208	-0.133126	-0.140946	-0.141307	-0.134772	-0.122573	-0.106352	-0.0879575	-0.0692683	-0.0520525	-0.0378641	-0.0279931
0.126063	0.134603	0.141086	0.143925	0.142363	0.136446	0.126756	0.114101	0.0993326	0.0833513	0.0672149	0.0522195	0.0398479	0.0315753	0.0285736	0.0313721	0.0395481	0.0515428	0.0647149	0.0757348	0.0813105	0.0790717	0.0683215	0.0503859	0.0284013	0.0065392	-0.0111288	-0.0217346	-0.0242768	-0.0195944	-0.00970655	0.00316842	0.0174934	0.0328409	0.0497113	0.0688494	0.0903871	0.113211	0.134855	0.152003	0.161433	0.161054	0.150645	0.132068	0.108874	0.0854153	0.0656682	0.052127	0.0451263	0.0428218
0.0712071	0.0811734	0.0896847	0.0954844	0.0983233	0.0986396	0.0969675	0.0934287	0.0875556	0.0784553	0.0652047	0.0473294	0.0251817	5.20678e-05	-0.0260095	-0.0505465	-0.0710907	-0.0855219	-0.092382	-0.091163	-0.0825267	-0.0683486	-0.0515211	-0.0355086	-0.023686	-0.018569	-0.0211509	-0.0305852	-0.0443342	-0.0587504	-0.0699665	-0.074865	-0.0717996	-0.0608285	-0.0434501	-0.0220215	0.000918257	0.0232276	0.0435064	0.0611602	0.0762499	0.0892698	0.100966	0.112203	0.123785	0.136217	0.149456	0.162767	0.1747	0.183229
0.151567	0.181143	0.213195	0.246165	0.277381	0.303437	0.320819	0.326705	0.319697	0.300291	0.270896	0.235402	0.198371	0.164078	0.135636	0.114374	0.0995971	0.0888368	0.0785868	0.0652996	0.0463693	0.0208318	-0.0104325	-0.0450864	-0.0801816	-0.113113	-0.142297	-0.1674	-0.189108	-0.20857	-0.226634	-0.243167	-0.256777	-0.265072	-0.265349	-0.255429	-0.234355	-0.202753	-0.162829	-0.117997	-0.0722104	-0.0291299	0.00861296	0.0398276	0.0647114	0.0844269	0.100525	0.114405	0.126924	0.138166
0.0463231	0.0825016	0.120209	0.153704	0.178188	0.190867	0.191382	0.181542	0.164526	0.143882	0.122693	0.103134	0.0864083	0.0728444	0.0619794	0.0526149	0.042988	0.0312024	0.0158832	-0.0032046	-0.0248841	-0.0467612	-0.0657305	-0.0785416	-0.0823036	-0.0749533	-0.0557497	-0.0257265	0.0121529	0.0533716	0.0927645	0.125698	0.149104	0.162019	0.16554	0.162372	0.156131	0.150535	0.148562	0.151731	0.159697	0.170315	0.180158	0.185412	0.182963	0.171317	0.151003	0.124349	0.0947381	0.065625
0.273379	0.260246	0.246709	0.23345	0.220589	0.207453	0.192631	0.174318	0.150847	0.121274	0.0858371	0.0461342	0.00494021	-0.0342572	-0.0678475	-0.0926463	-0.106304	-0.107565	-0.096416	-0.0741504	-0.0433273	-0.00756998	0.0288475	0.0616398	0.0872677	0.103593	0.110226	0.10849	0.101041	0.091223	0.0823043	0.0767937	0.0760068	0.0799458	0.087467	0.0966718	0.105398	0.111682	0.114138	0.11221	0.106278	0.0975523	0.0877592	0.0787063	0.0718154	0.0677464	0.0662169	0.0660536	0.0654309	0.0622152
ERP Incor
0.0499501	0.0659325	0.08328	0.0979651	0.106959	0.108502	0.102183	0.088972	0.0711959	0.0522756	0.0360687	0.0260209	0.0244851	0.032494	0.0499717	0.0760764	0.109397	0.147925	0.188925	0.228963	0.264314	0.291682	0.30888	0.315156	0.311138	0.298494	0.27942	0.25608	0.230139	0.202515	0.173364	0.142233	0.108316	0.070835	0.0294756	-0.0153608	-0.0626747	-0.111259	-0.160091	-0.208528	-0.256305	-0.303409	-0.349849	-0.395259	-0.438475	-0.477367	-0.509096	-0.530716	-0.539881	-0.535349
0.0155745	-0.00846618	-0.017653	-0.0124708	0.00281926	0.0216558	0.037173	0.0440703	0.03981	0.0248733	0.00209077	-0.0246034	-0.0513977	-0.0753175	-0.094283	-0.10669	-0.110895	-0.10504	-0.0874688	-0.057636	-0.0170574	0.0302242	0.0779761	0.118904	0.146267	0.15546	0.144963	0.116359	0.0736395	0.0222853	-0.0315669	-0.0818941	-0.12355	-0.152978	-0.168718	-0.171468	-0.163538	-0.147833	-0.126774	-0.101594	-0.0723259	-0.0384321	0.000308613	0.0431448	0.088235	0.13305	0.174995	0.211874	0.241938	0.263593
0.587645	0.540754	0.476922	0.395923	0.299202	0.190439	0.0755895	-0.0376169	-0.140657	-0.225474	-0.28573	-0.317768	-0.321053	-0.298062	-0.253721	-0.194578	-0.127895	-0.0608089	0.00036318	0.0506104	0.0865024	0.106261	0.109702	0.098145	0.0743545	0.0424315	0.00752657	-0.0247001	-0.048819	-0.0604375	-0.0569162	-0.0378575	-0.00527293	0.0366468	0.0822104	0.12529	0.160512	0.184237	0.195081	0.193942	0.183546	0.16768	0.150322	0.134947	0.124159	0.119651	0.122273	0.132032	0.147953	0.167879
0.0317661	0.0302249	0.0333449	0.0425222	0.0579345	0.078378	0.101495	0.12435	0.144202	0.159242	0.169004	0.174322	0.176884	0.178608	0.18107	0.185144	0.190915	0.197881	0.205387	0.213105	0.221265	0.230457	0.241121	0.253051	0.265206	0.275905	0.283284	0.285799	0.282551	0.273332	0.258464	0.238635	0.214845	0.188408	0.160911	0.134003	0.109066	0.0869004	0.0675845	0.0505695	0.0349757	0.0199426	0.0049149	-0.0101692	-0.024846	-0.0383514	-0.0500742	-0.0600146	-0.0689909	-0.0784853
0.467698	0.499615	0.505691	0.481394	0.427417	0.349472	0.256869	0.160493	0.071007	-0.0022454	-0.0520829	-0.0747996	-0.0716713	-0.0493438	-0.0182678	0.0103266	0.0277525	0.0304513	0.0208641	0.00590609	-0.00636072	-0.0100807	-0.00354807	0.0105753	0.0265713	0.0382961	0.0423182	0.0399518	0.0369627	0.0410798	0.0585249	0.0910925	0.134921	0.181315	0.219309	0.239213	0.235948	0.210855	0.171057	0.126641	0.0871082	0.0586422	0.043024	0.0382854	0.0404507	0.0452475	0.0491118	0.0497088	0.0462472	0.0393424
0.0020257	-0.00970332	-0.0131197	-0.00787733	0.00558014	0.026091	0.051839	0.0804814	0.109391	0.135994	0.158151	0.1745	0.184714	0.189568	0.190729	0.190256	0.189901	0.190431	0.191233	0.190417	0.185434	0.173983	0.154864	0.128541	0.0973013	0.0649644	0.0361937	0.0155389	0.00643032	0.0103947	0.0267764	0.0530638	0.0856422	0.120655	0.154699	0.185207	0.210508	0.229647	0.242089	0.24746	0.245441	0.23587	0.218999	0.195746	0.167739	0.137064	0.10574	0.075117	0.0454835	0.0160903
-0.171123	-0.152987	-0.141246	-0.138081	-0.14323	-0.153734	-0.164551	-0.16981	-0.164274	-0.144586	-0.109983	-0.0622752	-0.00516968	0.0567582	0.119019	0.177788	0.230015	0.273192	0.305034	0.323363	0.326346	0.313023	0.283893	0.241282	0.189276	0.133138	0.0783716	0.0297206	-0.00964046	-0.0385363	-0.0577377	-0.0694074	-0.0761974	-0.0803029	-0.0828258	-0.0837044	-0.0822389	-0.0779639	-0.0714518	-0.0646737	-0.0607281	-0.0629936	-0.074027	-0.0946524	-0.123576	-0.157619	-0.192451	-0.223585	-0.247318	-0.261332
-0.0439365	0.0156018	0.0688038	0.109928	0.134384	0.139829	0.126621	0.0975297	0.0567863	0.00882018	-0.0428124	-0.0958925	-0.149292	-0.202232	-0.253446	-0.300637	-0.340521	-0.369486	-0.38464	-0.384807	-0.371019	-0.346278	-0.314655	-0.280095	-0.245388	-0.211601	-0.178096	-0.143061	-0.104383	-0.060606	-0.0116475	0.0409483	0.0942302	0.144393	0.187436	0.219762	0.238694	0.242884	0.232623	0.209858	0.177757	0.139891	0.0994148	0.0585938	0.0187622	-0.0194292	-0.0556483	-0.0894972	-0.120256	-0.146892
0.191826	0.147487	0.0949218	0.0352404	-0.0295415	-0.0967295	-0.16323	-0.225793	-0.281212	-0.326556	-0.359467	-0.378443	-0.382996	-0.37372	-0.352313	-0.3215	-0.284774	-0.245913	-0.208339	-0.174496	-0.145414	-0.120622	-0.0984024	-0.0763142	-0.0518884	-0.0233284	0.00999412	0.0473956	0.0870922	0.126689	0.163836	0.196812	0.224793	0.247729	0.266009	0.28018	0.290901	0.299171	0.306623	0.315564	0.32851	0.347244	0.371753	0.399537	0.425705	0.443989	0.448437	0.435154	0.403475	0.356164
0.400321	0.35634	0.302134	0.241743	0.179761	0.121249	0.0715594	0.0358975	0.0185816	0.0221067	0.0462915	0.0878117	0.140392	0.195768	0.245291	0.281815	0.301288	0.303461	0.291434	0.270264	0.245195	0.220156	0.196953	0.175192	0.152771	0.126757	0.0944506	0.0542923	0.00624479	-0.0484412	-0.107848	-0.17002	-0.233258	-0.295906	-0.355744	-0.409352	-0.451909	-0.477745	-0.481621	-0.460378	-0.414347	-0.347965	-0.269299	-0.188593	-0.116248	-0.0607574	-0.0270899	-0.0158682	-0.023495	-0.0431391
0.0880446	0.0806371	0.0823593	0.0909167	0.102876	0.114414	0.122057	0.123281	0.116946	0.103545	0.0851666	0.0651289	0.0472953	0.0351647	0.0309856	0.0351898	0.0463256	0.0614471	0.0767777	0.0884942	0.0934968	0.0900433	0.0781518	0.0596367	0.0376584	0.0158417	-0.00273312	-0.0162346	-0.0242291	-0.0273929	-0.0270755	-0.0249063	-0.0224964	-0.0211939	-0.0218638	-0.024739	-0.029409	-0.034938	-0.0401082	-0.043789	-0.0453089	-0.0446193	-0.0421222	-0.0382418	-0.033045	-0.0262223	-0.0174912	-0.0071345	0.00371802	0.0132271
0.164753	0.170529	0.168579	0.1566	0.134938	0.106705	0.0768509	0.0505438	0.031441	0.0204679	0.0155466	0.0124281	0.00638659	-0.00584105	-0.0246771	-0.0475082	-0.0697615	-0.0867468	-0.0954618	-0.0956839	-0.0900017	-0.0828134	-0.078678	-0.080635	-0.0891442	-0.102057	-0.115597	-0.125894	-0.130464	-0.129085	-0.123762	-0.117833	-0.114566	-0.115728	-0.12067	-0.126311	-0.128126	-0.12183	-0.10513	-0.0788933	-0.0472336	-0.0164564	0.00681665	0.0177692	0.015079	0.00158977	-0.016329	-0.0306047	-0.0339119	-0.0219366
0.480418	0.510648	0.529426	0.532626	0.51901	0.490072	0.448952	0.399091	0.343252	0.283162	0.219754	0.153792	0.0865976	0.0205927	-0.0405714	-0.0923137	-0.129743	-0.148523	-0.145981	-0.122273	-0.0810595	-0.0291523	0.0248685	0.0725259	0.10709	0.124497	0.123495	0.105291	0.0730011	0.0311562	-0.0147925	-0.059216	-0.0971986	-0.125155	-0.140918	-0.143526	-0.133165	-0.111472	-0.0819164	-0.0497564	-0.0212678	-0.00228069	0.00357147	-0.00370151	-0.0199461	-0.0377252	-0.048391	-0.044675	-0.0229519	0.0155258
0.104426	0.121417	0.135767	0.145467	0.149475	0.148035	0.142523	0.134936	0.127255	0.120885	0.116352	0.113325	0.110948	0.108322	0.104918	0.100786	0.0965184	0.0930461	0.0913052	0.0918517	0.0945656	0.098598	0.102607	0.105179	0.105243	0.102369	0.0968845	0.0897873	0.0824406	0.0761128	0.0715089	0.0684278	0.0656436	0.061097	0.0524386	0.0378251	0.0166921	-0.00987155	-0.0394045	-0.0689145	-0.0958512	-0.11874	-0.13726	-0.151827	-0.162918	-0.170484	-0.173757	-0.171542	-0.162833	-0.147434
-0.0249592	-0.0333224	-0.0396583	-0.0449128	-0.0508017	-0.0594852	-0.0730859	-0.0931307	-0.120001	-0.152549	-0.188082	-0.22278	-0.252366	-0.272777	-0.280679	-0.273886	-0.25175	-0.215486	-0.168159	-0.11418	-0.0584234	-0.00525639	0.042258	0.0827545	0.11643	0.14444	0.168107	0.188256	0.204889	0.21729	0.224501	0.225986	0.222168	0.214509	0.205135	0.19616	0.188951	0.183574	0.17867	0.171948	0.161198	0.145452	0.125793	0.105387	0.0886336	0.079712	0.0810206	0.09203	0.108974	0.125602
0.199604	0.209973	0.217469	0.219171	0.211433	0.191028	0.156494	0.109014	0.0525799	-0.00642191	-0.0601765	-0.101059	-0.123585	-0.125903	-0.110179	-0.0817246	-0.0473238	-0.01343	0.0151562	0.0357852	0.0476098	0.0508199	0.0460153	0.0338659	0.014932	-0.0102857	-0.0408918	-0.0748253	-0.108229	-0.135503	-0.150223	-0.146678	-0.121629	-0.0757436	-0.014199	0.0538979	0.117232	0.164843	0.188855	0.186411	0.159997	0.116027	0.0623436	0.00573017	-0.0495304	-0.101649	-0.150127	-0.193985	-0.230253	-0.253604
-0.121996	-0.102501	-0.0856582	-0.0733795	-0.0654893	-0.0591903	-0.0494574	-0.0307363	0.000614541	0.0443603	0.0958682	0.147183	0.189091	0.213306	0.214229	0.190189	0.144085	0.0831241	0.0175605	-0.0413766	-0.0837652	-0.102885	-0.0963188	-0.0660931	-0.0178501	0.0407257	0.101734	0.158654	0.207446	0.246973	0.278579	0.304989	0.328982	0.352325	0.375271	0.39675	0.415145	0.429216	0.438653	0.443897	0.445403	0.443	0.435852	0.422933	0.403611	0.378086	0.347516	0.313715	0.278442	0.24257
0.0366093	0.0120489	-0.00812827	-0.0233744	-0.033996	-0.0407356	-0.0441448	-0.044097	-0.0397353	-0.0299055	-0.0138794	0.00792879	0.0335248	0.0593883	0.0811277	0.0946367	0.0973907	0.089405	0.073479	0.0546173	0.0387933	0.0314148	0.0359226	0.0529153	0.0800522	0.112763	0.145534	0.173322	0.192653	0.2021	0.202121	0.194395	0.180999	0.163739	0.143821	0.121926	0.0985572	0.0744276	0.0506355	0.0285686	0.0096182	-0.00518742	-0.0155681	-0.0223101	-0.0273441	-0.0333826	-0.0431038	-0.0581535	-0.0783776	-0.101603
0.0188342	0.00766134	0.00894187	0.0208337	0.0400377	0.062114	0.0821798	0.0957925	0.0998261	0.0931948	0.0772	0.0552121	0.0315836	0.0101054	-0.00730668	-0.0210767	-0.0334336	-0.0471368	-0.0639505	-0.0834717	-0.10284	-0.117514	-0.122858	-0.115935	-0.0967618	-0.06846	-0.0361886	-0.00528544	0.0206729	0.0411258	0.0585269	0.0770095	0.100297	0.129835	0.163968	0.198429	0.227826	0.24739	0.254346	0.248562	0.23243	0.210056	0.186023	0.164141	0.146559	0.133411	0.123088	0.113077	0.101052	0.0857175
0.0664501	0.123283	0.174512	0.204888	0.204178	0.170298	0.109891	0.0362351	-0.0349378	-0.0904352	-0.123658	-0.136102	-0.135765	-0.133144	-0.136419	-0.147791	-0.162622	-0.17156	-0.164585	-0.135299	-0.083731	-0.0164857	0.055545	0.120612	0.169387	0.197164	0.204445	0.195792	0.177421	0.154326	0.128067	0.0962016	0.0537772	-0.00359337	-0.0762444	-0.158221	-0.237693	-0.300192	-0.333405	-0.331574	-0.297691	-0.242578	-0.181209	-0.12765	-0.0903923	-0.06976	-0.0585474	-0.0456758	-0.0212446	0.0191098
0.125303	0.106249	0.075842	0.0413408	0.0115578	-0.00587923	-0.00679535	0.00844953	0.0353305	0.0667812	0.0954934	0.116118	0.126648	0.128539	0.125557	0.121866	0.120172	0.120754	0.121722	0.12033	0.114718	0.105287	0.0950479	0.0887058	0.090807	0.103711	0.126232	0.153518	0.17826	0.192841	0.191652	0.17276	0.138358	0.0939276	0.0464779	0.00250951	-0.033632	-0.0605321	-0.0794519	-0.0932218	-0.104737	-0.115643	-0.12571	-0.133096	-0.135354	-0.130796	-0.119653	-0.104479	-0.0895389	-0.0793609
0.0632432	0.0861135	0.104134	0.111466	0.105931	0.089472	0.067209	0.0455257	0.0298223	0.0226627	0.0229489	0.0264749	0.0277128	0.0221526	0.0082434	-0.0118656	-0.0330611	-0.049142	-0.0551092	-0.0490139	-0.0326692	-0.0109748	0.00984899	0.0244091	0.0298312	0.0264048	0.0170428	0.00581993	-0.00386361	-0.010806	-0.0165858	-0.0248991	-0.0398795	-0.0640939	-0.0970725	-0.134982	-0.171536	-0.199772	-0.214045	-0.211589	-0.193171	-0.162631	-0.125502	-0.0872208	-0.0515999	-0.0200945	0.00802003	0.034746	0.0621157	0.0910201
0.162536	0.162488	0.153897	0.138164	0.117656	0.0949525	0.0722905	0.0513388	0.0332185	0.0186445	0.00808817	0.00184754	-6.85718e-05	0.00177289	0.00589272	0.00971561	0.00975801	0.00228421	-0.0156995	-0.0454608	-0.0859697	-0.134021	-0.18508	-0.234489	-0.278472	-0.314635	-0.342044	-0.361027	-0.372833	-0.379189	-0.381795	-0.381826	-0.379624	-0.374745	-0.366312	-0.353517	-0.336045	-0.314268	-0.289111	-0.261602	-0.232289	-0.20085	-0.166116	-0.126542	-0.0809485	-0.0292491	0.0270383	0.0847179	0.139434	0.18678
0.359667	0.324013	0.283819	0.244165	0.209082	0.180811	0.159503	0.143447	0.129759	0.115414	0.0983103	0.0780375	0.0559879	0.0346783	0.0165351	0.00263025	-0.00811576	-0.0188966	-0.0340515	-0.0574141	-0.0905577	-0.131638	-0.175327	-0.21388	-0.239028	-0.244102	-0.225785	-0.184996	-0.126675	-0.0585054	0.0110573	0.0748528	0.12848	0.170691	0.202698	0.226782	0.244787	0.257003	0.261824	0.25631	0.237529	0.20421	0.158024	0.103802	0.0484206	-0.00131677	-0.0409871	-0.0699587	-0.0911677	-0.109354
0.0526198	0.0384259	0.0127542	-0.0230915	-0.0655836	-0.110063	-0.151984	-0.187919	-0.216037	-0.236045	-0.248724	-0.255278	-0.256665	-0.253103	-0.243899	-0.227712	-0.203173	-0.169654	-0.127835	-0.0797916	-0.0285193	0.0229182	0.0722463	0.118439	0.161582	0.20223	0.240588	0.275906	0.306363	0.329496	0.34299	0.345534	0.337396	0.320486	0.297839	0.272732	0.247806	0.22459	0.203632	0.18512	0.169646	0.15871	0.154706	0.160333	0.177626	0.206947	0.2463	0.291263	0.335627	0.372598
-0.0605575	-0.0591054	-0.0595229	-0.0602378	-0.0607318	-0.0619639	-0.0661606	-0.0760377	-0.093678	-0.11942	-0.151209	-0.18472	-0.214209	-0.233861	-0.239263	-0.228594	-0.20312	-0.166887	-0.125731	-0.0859165	-0.0527409	-0.0295143	-0.0171707	-0.0145254	-0.0189242	-0.0269918	-0.0353086	-0.0409181	-0.041608	-0.0359842	-0.0234362	-0.00410163	0.0211343	0.0506693	0.0823504	0.113774	0.142587	0.166675	0.184274	0.194092	0.195498	0.188712	0.17487	0.155858	0.133898	0.111035	0.0887108	0.0676218	0.0479223	0.0296753
0.10392	0.121255	0.132036	0.137687	0.140293	0.141891	0.143824	0.146348	0.148622	0.149125	0.146312	0.139256	0.12801	0.113573	0.0975095	0.0814107	0.0663497	0.0524508	0.0386916	0.0230694	0.00318703	-0.0228358	-0.0554183	-0.0930003	-0.132301	-0.16926	-0.200178	-0.222568	-0.235462	-0.239178	-0.234805	-0.223711	-0.207271	-0.186886	-0.164134	-0.140889	-0.119286	-0.101519	-0.0895124	-0.0844754	-0.0864521	-0.0940513	-0.104572	-0.114572	-0.120747	-0.120849	-0.114368	-0.10272	-0.0887784	-0.0758473
-0.0952889	-0.0955562	-0.0934114	-0.0878362	-0.0785308	-0.0662228	-0.0526356	-0.0401534	-0.0312638	-0.0279135	-0.0309444	-0.0398122	-0.0527168	-0.0670953	-0.0803008	-0.0902748	-0.0960264	-0.0977962	-0.096881	-0.0951575	-0.0943673	-0.095323	-0.0973392	-0.0982225	-0.0949612	-0.0849393	-0.0672151	-0.043297	-0.0170131	0.00653374	0.0225281	0.0279271	0.0223655	0.00823413	-0.0100618	-0.027416	-0.0394807	-0.043812	-0.040394	-0.0314911	-0.020935	-0.0130363	-0.0113928	-0.0178812	-0.03208	-0.0512935	-0.0711931	-0.0868751	-0.093989	-0.0896173
0.148789	0.148964	0.147316	0.141663	0.13	0.111525	0.0872018	0.059644	0.0323459	0.008563	-0.00971455	-0.0222766	-0.0305302	-0.0368058	-0.0434572	-0.0520984	-0.0632123	-0.0761964	-0.0897843	-0.102682	-0.114145	-0.124232	-0.13366	-0.143381	-0.154126	-0.166052	-0.178596	-0.19055	-0.200269	-0.20595	-0.205926	-0.198965	-0.184444	-0.162286	-0.132697	-0.0959332	-0.0523601	-0.0028227	0.0508651	0.105635	0.157388	0.201792	0.235389	0.256541	0.265834	0.265842	0.260371	0.253442	0.248271	0.246486
0.169124	0.208446	0.245682	0.275549	0.293132	0.294962	0.279785	0.248869	0.205797	0.155757	0.10453	0.0574695	0.0187639	-0.00897565	-0.0248751	-0.0297469	-0.025814	-0.0162638	-0.00478739	0.00479456	0.00888613	0.00460205	-0.00958802	-0.0332611	-0.0638025	-0.0967779	-0.126932	-0.149518	-0.161497	-0.16219	-0.153258	-0.138068	-0.120693	-0.104846	-0.0930565	-0.0863503	-0.0844091	-0.0860062	-0.0894541	-0.0929024	-0.0945097	-0.0926443	-0.0862176	-0.0750525	-0.0600591	-0.0431067	-0.0266743	-0.0134117	-0.00569206	-0.00523841
-0.203844	-0.241578	-0.250518	-0.233394	-0.197395	-0.151651	-0.104683	-0.0626552	-0.0288149	-0.00394053	0.0126792	0.0223816	0.0268723	0.0284961	0.0303762	0.0359023	0.047734	0.0669197	0.0925568	0.121964	0.151112	0.175177	0.189318	0.189824	0.17535	0.147716	0.1118	0.0744574	0.0427354	0.0219234	0.0142404	0.0186744	0.0318654	0.0495169	0.0678224	0.0844942	0.0991074	0.112773	0.127397	0.144691	0.165144	0.187362	0.208173	0.223501	0.229677	0.224713	0.208955	0.184817	0.155721	0.124845
0.252413	0.256332	0.264497	0.277193	0.293616	0.311948	0.329649	0.343889	0.35203	0.35199	0.342467	0.323065	0.294379	0.257964	0.216088	0.171341	0.126238	0.0829569	0.0431915	0.0080512	-0.0220759	-0.0476741	-0.0701361	-0.0915712	-0.114373	-0.140619	-0.171406	-0.206269	-0.242911	-0.277516	-0.305731	-0.32402	-0.330847	-0.327194	-0.316204	-0.302134	-0.288998	-0.279356	-0.273597	-0.269876	-0.264807	-0.254585	-0.23604	-0.20729	-0.168078	-0.119867	-0.0656407	-0.00945781	0.0441439	0.090854
Fig 2d
ERP ABS PE high
-0.209902	-0.197225	-0.17264	-0.140126	-0.104522	-0.0702675	-0.0403118	-0.0154903	0.00550057	0.0255385	0.0480862	0.0760855	0.11107	0.152729	0.198935	0.246123	0.289865	0.325595	0.3494	0.358744	0.352904	0.333014	0.301682	0.262301	0.218248	0.172223	0.125923	0.0801213	0.0350971	-0.00883167	-0.0509298	-0.0900011	-0.124636	-0.153579	-0.176045	-0.191882	-0.20158	-0.206197	-0.207254	-0.2066	-0.206254	-0.20821	-0.214173	-0.225251	-0.241715	-0.26287	-0.287036	-0.311643	-0.333437	-0.348871
-0.207892	-0.235436	-0.239684	-0.220643	-0.182242	-0.131452	-0.0767999	-0.026629	0.0125116	0.0369948	0.046519	0.0437466	0.0333622	0.020839	0.0112237	0.00826916	0.0140962	0.0292923	0.0532271	0.084394	0.120658	0.159417	0.197754	0.232621	0.261107	0.280782	0.290034	0.288322	0.27639	0.256463	0.232199	0.208162	0.18885	0.177492	0.17501	0.179628	0.187411	0.19357	0.194062	0.186855	0.172325	0.152585	0.13015	0.106616	0.0819635	0.0547238	0.022847	-0.0151286	-0.0590519	-0.106645
0.347726	0.287225	0.207919	0.11341	0.0101488	-0.0928308	-0.184981	-0.255835	-0.296697	-0.301992	-0.269972	-0.202696	-0.105444	0.0141489	0.147001	0.283428	0.413884	0.529642	0.623427	0.690004	0.726587	0.73297	0.711286	0.665509	0.600871	0.523338	0.439086	0.353896	0.272462	0.197819	0.131168	0.072246	0.0201479	-0.0257163	-0.0649518	-0.0961097	-0.117252	-0.126886	-0.124845	-0.112751	-0.0939387	-0.0728812	-0.0543093	-0.0422643	-0.0393855	-0.0466363	-0.0635051	-0.0885414	-0.119986	-0.156235
0.258653	0.250462	0.245551	0.243718	0.245018	0.249809	0.258487	0.27105	0.2867	0.303671	0.319355	0.330675	0.334632	0.328906	0.312434	0.285773	0.2511	0.211819	0.171966	0.135618	0.106426	0.0872583	0.0799367	0.0851316	0.102397	0.130231	0.166086	0.206414	0.246901	0.282969	0.310521	0.326832	0.331284	0.325559	0.313087	0.297865	0.283053	0.269866	0.257191	0.24204	0.220683	0.190024	0.148761	0.0979759	0.0410263	-0.0172303	-0.0716715	-0.11824	-0.154921	-0.182054
0.543931	0.549837	0.548738	0.542003	0.531579	0.518406	0.501466	0.478076	0.445399	0.402485	0.351312	0.295695	0.238979	0.182652	0.126912	0.0722984	0.020972	-0.0229598	-0.0541927	-0.0681074	-0.0630643	-0.0417766	-0.0112373	0.0185065	0.0367355	0.0356004	0.0136204	-0.0228984	-0.0615705	-0.0880269	-0.090697	-0.0646158	-0.0131277	0.0529702	0.118615	0.168944	0.193425	0.188302	0.156816	0.10774	0.0531721	0.00616278	-0.0218874	-0.0239653	0.000230558	0.0432203	0.0909631	0.126995	0.138267	0.119738
0.0197947	-0.0088183	-0.0339187	-0.0547891	-0.0713524	-0.0840022	-0.0933988	-0.100276	-0.105257	-0.108664	-0.110392	-0.109889	-0.106271	-0.0985213	-0.0857357	-0.0673791	-0.0435686	-0.0153776	0.0150138	0.0445555	0.0699925	0.0887413	0.0996516	0.103418	0.102544	0.100861	0.102739	0.112125	0.131678	0.162218	0.202615	0.250058	0.300556	0.349536	0.39247	0.425441	0.445579	0.4513	0.442315	0.419501	0.384735	0.340761	0.291049	0.23957	0.190398	0.147092	0.11201	0.0857559	0.0669879	0.0526967
-0.0809682	-0.0834348	-0.0900725	-0.0990302	-0.106944	-0.109483	-0.102414	-0.0828363	-0.0501192	-0.00619099	0.0449292	0.0981555	0.148503	0.191989	0.226058	0.24952	0.262193	0.264486	0.25707	0.240792	0.216785	0.18667	0.152675	0.11754	0.0841533	0.0550128	0.0317428	0.014866	0.00386558	-0.00252882	-0.00591946	-0.00776416	-0.00894425	-0.00951304	-0.00876992	-0.00573896	3.35203e-05	0.00765809	0.0144702	0.0163004	0.0084683	-0.0127977	-0.0489991	-0.0985546	-0.15683	-0.216996	-0.271447	-0.313388	-0.338175	-0.344059
-0.442302	-0.347312	-0.253966	-0.169471	-0.0995355	-0.0472702	-0.01271	0.00683568	0.0156349	0.0179897	0.0169571	0.0138651	0.00871306	0.00111108	-0.00877226	-0.019698	-0.0294757	-0.035613	-0.0362226	-0.0308824	-0.0211414	-0.0104381	-0.00339795	-0.00470833	-0.0178708	-0.04412	-0.0817787	-0.126283	-0.170987	-0.208577	-0.232662	-0.239059	-0.226451	-0.196334	-0.152468	-0.100058	-0.044808	0.00803321	0.0544674	0.0921771	0.120427	0.139537	0.150253	0.153286	0.149165	0.138364	0.12164	0.100373	0.0766521	0.052929
0.373148	0.353419	0.320131	0.273674	0.21687	0.1544	0.0918426	0.0346948	-0.0123708	-0.0459606	-0.0642699	-0.0673596	-0.0573188	-0.0381227	-0.0150835	0.00607253	0.0203579	0.0246301	0.0183067	0.00343648	-0.0159118	-0.0347254	-0.0482244	-0.0528413	-0.0468921	-0.0308921	-0.00741628	0.0195291	0.0455028	0.0667475	0.0811185	0.0885262	0.0907485	0.090748	0.0918186	0.096838	0.10771	0.124977	0.147652	0.173359	0.198763	0.220212	0.234477	0.239414	0.234365	0.220175	0.198825	0.172767	0.144241	0.114875
0.742004	0.783041	0.792724	0.77415	0.73352	0.678522	0.616642	0.553962	0.494696	0.441384	0.395434	0.357555	0.327876	0.305813	0.289991	0.278418	0.268878	0.259306	0.247887	0.232893	0.212451	0.184528	0.147265	0.0995823	0.041822	-0.0238015	-0.0932037	-0.161084	-0.222204	-0.2729	-0.312189	-0.342007	-0.366504	-0.390645	-0.418515	-0.451908	-0.48965	-0.527862	-0.561001	-0.583326	-0.590372	-0.58001	-0.552798	-0.511545	-0.460293	-0.403204	-0.34377	-0.284517	-0.227169	-0.173036
-0.0269581	-0.0295201	-0.0216106	-0.0058805	0.0141776	0.0348628	0.0527872	0.0652831	0.0707697	0.0690386	0.0613082	0.0499543	0.0379453	0.0281746	0.0229733	0.0239146	0.0317617	0.0463359	0.0662656	0.0888306	0.110164	0.125917	0.132246	0.126795	0.109269	0.081427	0.0465869	0.00893389	-0.0271255	-0.0575458	-0.0792005	-0.0903631	-0.0909831	-0.0826375	-0.0681095	-0.0506592	-0.0331849	-0.0175748	-0.00450773	0.0062807	0.0155172	0.0239685	0.0322225	0.0406966	0.0497548	0.0597469	0.0708809	0.0829938	0.0953468	0.10655
0.16357	0.15517	0.13584	0.107466	0.0760119	0.0496543	0.0358083	0.0382521	0.0554015	0.0803585	0.102831	0.112429	0.102244	0.0713737	0.0254097	-0.0253326	-0.0691387	-0.0964895	-0.102741	-0.0892058	-0.0623987	-0.031719	-0.00637098	0.00734469	0.00745609	-0.00392016	-0.0222387	-0.0428451	-0.0629241	-0.0822108	-0.102238	-0.124657	-0.149603	-0.174926	-0.196547	-0.209676	-0.210396	-0.197108	-0.171388	-0.137958	-0.103649	-0.0755531	-0.0588774	-0.0551746	-0.0616069	-0.0716759	-0.0773149	-0.0716418	-0.0513351	-0.0177326
0.372429	0.394184	0.414314	0.432381	0.446421	0.453309	0.449439	0.431534	0.397405	0.346397	0.279368	0.198284	0.105812	0.00524583	-0.0991695	-0.201722	-0.294996	-0.370484	-0.420186	-0.438709	-0.425038	-0.383219	-0.321526	-0.250313	-0.179421	-0.116111	-0.063917	-0.0224286	0.012186	0.0459729	0.0853455	0.134882	0.195487	0.263737	0.332825	0.394782	0.443079	0.474476	0.489338	0.490545	0.481733	0.465691	0.443565	0.415131	0.379798	0.337623	0.289845	0.238835	0.187518	0.138475
0.117009	0.116263	0.120034	0.130875	0.150119	0.177573	0.211685	0.25013	0.290523	0.330856	0.369439	0.404403	0.433147	0.452118	0.45717	0.444519	0.412018	0.360314	0.293416	0.218377	0.144047	0.0791056	0.0298986	-0.00121567	-0.0163574	-0.0211832	-0.0228231	-0.0274749	-0.0385313	-0.0558364	-0.0762104	-0.0949451	-0.107664	-0.111859	-0.107586	-0.097167	-0.0841575	-0.072084	-0.063469	-0.0594589	-0.0600791	-0.0648831	-0.0736147	-0.0865269	-0.104202	-0.126991	-0.154402	-0.184753	-0.215222	-0.24223
0.56988	0.570891	0.574359	0.584379	0.602235	0.625871	0.650071	0.667344	0.66945	0.649299	0.6027	0.529371	0.433006	0.320488	0.200538	0.0820783	-0.0274259	-0.123323	-0.20441	-0.272581	-0.331623	-0.385669	-0.43788	-0.489696	-0.540694	-0.58886	-0.631051	-0.663477	-0.682238	-0.683964	-0.66657	-0.629978	-0.576619	-0.511561	-0.442132	-0.376943	-0.324307	-0.290428	-0.277924	-0.285157	-0.306522	-0.333558	-0.35662	-0.366735	-0.357216	-0.324744	-0.269793	-0.19631	-0.110711	-0.0204196
0.0366733	0.00364303	-0.0193709	-0.0346491	-0.0465134	-0.0587252	-0.0722561	-0.0845817	-0.0907771	-0.085744	-0.0665018	-0.033717	0.00798699	0.0510789	0.0872121	0.109627	0.114946	0.103688	0.0794822	0.0474623	0.0124196	-0.0226985	-0.0573551	-0.0928112	-0.13055	-0.170292	-0.208398	-0.237498	-0.247842	-0.230171	-0.179247	-0.0966946	0.00808524	0.119631	0.220353	0.295244	0.335584	0.340321	0.314866	0.268212	0.209774	0.147032	0.0846992	0.0255323	-0.0279529	-0.0722221	-0.102845	-0.115703	-0.108374	-0.081137
-0.0558844	-0.0362311	-0.0353921	-0.0554378	-0.0945585	-0.146524	-0.201407	-0.247786	-0.275804	-0.279914	-0.260206	-0.221859	-0.173138	-0.122926	-0.0786726	-0.0452556	-0.0246994	-0.0164908	-0.018158	-0.0258932	-0.0351172	-0.0410373	-0.0393519	-0.0271703	-0.00397046	0.0277066	0.0620997	0.0909573	0.105402	0.0985266	0.0677584	0.0161744	-0.047598	-0.110911	-0.159766	-0.182035	-0.17033	-0.123606	-0.0471302	0.0488625	0.151242	0.246319	0.322017	0.369438	0.383696	0.364262	0.315062	0.244243	0.163202	0.0846596
-0.0421073	-0.00665049	0.0315644	0.0685131	0.100777	0.126637	0.146578	0.162991	0.179193	0.19814	0.221297	0.248038	0.275721	0.30033	0.317489	0.323555	0.316505	0.296342	0.264893	0.225105	0.180132	0.132565	0.0840556	0.0354344	-0.0127989	-0.0598562	-0.104232	-0.143709	-0.175866	-0.198867	-0.212164	-0.216743	-0.214798	-0.208968	-0.201501	-0.19369	-0.185773	-0.177284	-0.167682	-0.156969	-0.146041	-0.136604	-0.130742	-0.130316	-0.136397	-0.148875	-0.166343	-0.18633	-0.205866	-0.222158
0.0187746	0.0302058	0.056279	0.0955756	0.143693	0.19392	0.238833	0.272246	0.290866	0.29518	0.289257	0.279492	0.272573	0.273294	0.283002	0.299289	0.317063	0.33057	0.335626	0.33121	0.319764	0.305954	0.294361	0.287152	0.282931	0.277422	0.265723	0.245043	0.216616	0.185839	0.160448	0.147419	0.149857	0.165217	0.18568	0.200544	0.199698	0.176936	0.131998	0.0707018	0.00313978	-0.0594714	-0.108177	-0.138673	-0.151933	-0.153124	-0.149398	-0.147437	-0.151513	-0.16266
0.0350183	0.0898573	0.141748	0.170567	0.163849	0.12069	0.0515372	-0.0258851	-0.0929298	-0.136459	-0.153029	-0.149273	-0.138543	-0.135262	-0.149004	-0.180527	-0.221509	-0.25809	-0.276564	-0.268829	-0.235447	-0.185209	-0.131693	-0.0884684	-0.0645945	-0.0616917	-0.0735388	-0.0885167	-0.0941776	-0.0823337	-0.0526833	-0.0134123	0.0215407	0.0376353	0.0255799	-0.0144842	-0.0725221	-0.132129	-0.176415	-0.193946	-0.18262	-0.150028	-0.110128	-0.0775621	-0.0617076	-0.0626978	-0.0711844	-0.0720663	-0.0506934	0.000852061
0.250038	0.201647	0.144591	0.0854771	0.0327183	-0.00603135	-0.0262417	-0.0278311	-0.01502	0.00515993	0.0251497	0.0391741	0.0448255	0.0433849	0.038772	0.0355892	0.0370986	0.0439387	0.0540719	0.0639581	0.070448	0.0725705	0.0723737	0.0743427	0.0835691	0.103421	0.133692	0.170029	0.204934	0.230029	0.238786	0.228749	0.202427	0.166522	0.129752	0.100049	0.0820636	0.0758611	0.0772259	0.0794335	0.075804	0.0621326	0.0381537	0.00753334	-0.023573	-0.0488094	-0.0638474	-0.0677224	-0.0628863	-0.0541045
0.218111	0.243132	0.257305	0.258562	0.248469	0.230997	0.210568	0.190194	0.170385	0.149214	0.123434	0.0901882	0.0486611	0.00103308	-0.0477152	-0.0911678	-0.123532	-0.141562	-0.145572	-0.139126	-0.12753	-0.115722	-0.106423	-0.0993332	-0.0917197	-0.0801159	-0.0623439	-0.0390036	-0.0138571	0.00702615	0.0170953	0.0115407	-0.0108412	-0.0468635	-0.0896422	-0.130608	-0.16213	-0.179774	-0.183354	-0.176429	-0.164507	-0.152676	-0.143597	-0.136654	-0.12856	-0.115117	-0.0933458	-0.0630488	-0.0271723	0.00911535
0.164392	0.144132	0.121782	0.0961989	0.0674422	0.0368768	0.00671529	-0.0206526	-0.0432945	-0.0601675	-0.0712353	-0.0772978	-0.0796476	-0.079707	-0.0788915	-0.0788941	-0.0821881	-0.0921827	-0.112583	-0.146054	-0.192802	-0.249838	-0.311404	-0.370303	-0.419526	-0.45357	-0.469225	-0.465765	-0.444682	-0.409177	-0.363578	-0.312671	-0.260994	-0.212206	-0.168642	-0.131122	-0.0991003	-0.071116	-0.0453539	-0.0200615	0.0062764	0.0348783	0.0665193	0.10122	0.137911	0.174307	0.207134	0.232732	0.247893	0.250739
0.46155	0.441088	0.411697	0.377427	0.342518	0.310125	0.281488	0.255822	0.230937	0.204308	0.174174	0.140262	0.103882	0.0674336	0.0335213	0.00399581	-0.020761	-0.0420093	-0.0621006	-0.0832936	-0.106366	-0.129666	-0.149124	-0.159332	-0.15531	-0.134327	-0.0971402	-0.0482339	0.00508858	0.0545291	0.0929743	0.116315	0.124301	0.120168	0.109265	0.0972242	0.0882391	0.0839233	0.0830288	0.0821453	0.0772255	0.0654228	0.0464638	0.0228923	-0.000992836	-0.0210966	-0.0355201	-0.0455872	-0.0552746	-0.0692545
-0.319972	-0.309341	-0.298772	-0.290787	-0.28797	-0.292265	-0.304173	-0.322202	-0.342854	-0.361296	-0.372602	-0.373118	-0.361391	-0.338282	-0.306241	-0.268065	-0.225683	-0.179535	-0.128815	-0.0724328	-0.0102035	0.0562611	0.123345	0.185941	0.238491	0.276227	0.296285	0.298373	0.284782	0.259741	0.228292	0.1951	0.163537	0.135254	0.110287	0.087613	0.0660246	0.045092	0.0258826	0.0111219	0.00465044	0.0103407	0.0308762	0.0668486	0.116508	0.176233	0.241459	0.307657	0.370965	0.428256
0.167387	0.206828	0.239839	0.265464	0.281778	0.286133	0.275854	0.249061	0.205279	0.145674	0.0729198	-0.00918472	-0.0961368	-0.183052	-0.264901	-0.336816	-0.3946	-0.435414	-0.458382	-0.464762	-0.457446	-0.440002	-0.415704	-0.386949	-0.355162	-0.321039	-0.284926	-0.247113	-0.207963	-0.167909	-0.127424	-0.0870427	-0.0473788	-0.00909671	0.0271347	0.0605725	0.0901879	0.114473	0.13147	0.139111	0.135841	0.12133	0.0969627	0.0658143	0.0320129	-0.000305356	-0.0279863	-0.0493184	-0.0638333	-0.0717143
-0.0808865	-0.0557414	-0.0261151	0.00679123	0.0416248	0.0770824	0.111949	0.145018	0.175009	0.200574	0.220376	0.233198	0.238043	0.23424	0.221572	0.200414	0.171767	0.137082	0.0979196	0.0555699	0.0108541	-0.0357473	-0.0836795	-0.131851	-0.178426	-0.221024	-0.257176	-0.284815	-0.302617	-0.31014	-0.307732	-0.296253	-0.276779	-0.250447	-0.218522	-0.1826	-0.14477	-0.107562	-0.0735946	-0.0450039	-0.0229294	-0.00731587	0.00293242	0.00960874	0.0148376	0.0207158	0.0289082	0.0402323	0.0543907	0.0699766
0.0976995	0.072717	0.0440293	0.0122797	-0.0216495	-0.0564269	-0.0903392	-0.121622	-0.148854	-0.171216	-0.188534	-0.201164	-0.209825	-0.215419	-0.218802	-0.220465	-0.220312	-0.217775	-0.212361	-0.204342	-0.195074	-0.186653	-0.181016	-0.178929	-0.179297	-0.179192	-0.174713	-0.162388	-0.140518	-0.109875	-0.0735287	-0.0358653	-0.00116483	0.0278194	0.0507192	0.0694188	0.0869335	0.105835	0.126978	0.149039	0.168927	0.182804	0.187267	0.18033	0.162039	0.134722	0.102773	0.0718884	0.0478096	0.0348768
0.0511423	0.0552668	0.0611613	0.0685403	0.0767331	0.0848878	0.0919609	0.0966967	0.0977474	0.0939058	0.0843761	0.0690336	0.0485953	0.0245997	-0.000812505	-0.0252112	-0.0461408	-0.0612784	-0.0686119	-0.0668005	-0.0556664	-0.0365976	-0.0126707	0.0116358	0.0312237	0.0415578	0.0399	0.0261829	0.00325915	-0.0235814	-0.0477846	-0.0631152	-0.0651576	-0.0522187	-0.0253887	0.0120942	0.0558034	0.101062	0.14364	0.180154	0.208273	0.22689	0.236223	0.237721	0.233615	0.226227	0.217331	0.207812	0.197643	0.186105
0.146763	0.219528	0.297856	0.37544	0.445116	0.499946	0.534405	0.545486	0.53345	0.501976	0.457593	0.408493	0.363008	0.328055	0.307813	0.302927	0.31047	0.324644	0.337905	0.34222	0.330339	0.297023	0.240056	0.160835	0.0643499	-0.0415324	-0.147441	-0.244184	-0.324226	-0.382586	-0.417146	-0.428582	-0.419993	-0.396251	-0.363196	-0.326921	-0.293218	-0.267032	-0.251861	-0.249149	-0.25786	-0.274448	-0.293374	-0.308247	-0.313373	-0.30525	-0.283547	-0.251312	-0.214394	-0.180268
-0.00522576	-0.0276609	-0.0319648	-0.020579	0.00132998	0.0273394	0.0511304	0.0674736	0.0729095	0.0662223	0.0486608	0.0238383	-0.00274197	-0.024596	-0.035577	-0.0314132	-0.0110268	0.022966	0.0649334	0.107834	0.145002	0.171411	0.184237	0.182965	0.169258	0.146572	0.119479	0.0927378	0.0704406	0.0555084	0.0495243	0.0526906	0.0637166	0.0797107	0.0964267	0.109135	0.114015	0.109663	0.0981603	0.0850726	0.0780657	0.0845104	0.108947	0.151341	0.206748	0.266427	0.319949	0.357633	0.372661	0.362373
0.384447	0.377263	0.375788	0.380496	0.390029	0.401506	0.411289	0.415915	0.412879	0.401027	0.380466	0.352191	0.31769	0.27867	0.236875	0.193974	0.151552	0.111269	0.0750213	0.0448266	0.0222937	0.00790511	0.000570385	-0.00227412	-0.00410889	-0.00861677	-0.0189897	-0.0372833	-0.0639144	-0.0975292	-0.135406	-0.174317	-0.211519	-0.245398	-0.275488	-0.30192	-0.324643	-0.342855	-0.354842	-0.358241	-0.350711	-0.330739	-0.298138	-0.254069	-0.200866	-0.141844	-0.0810098	-0.0227316	0.0286365	0.0692251
ERP ABS PE low
0.0327277	0.0303764	0.0291961	0.0266287	0.0197482	0.00621795	-0.0145432	-0.0404112	-0.0663776	-0.0855396	-0.091178	-0.0791705	-0.0496374	-0.00711055	0.0407636	0.0855038	0.120301	0.141852	0.150884	0.151376	0.14905	0.14971	0.157695	0.174657	0.199155	0.227331	0.254382	0.27614	0.290136	0.295804	0.293842	0.285106	0.269735	0.24712	0.216746	0.179319	0.137474	0.0955739	0.0586439	0.0308728	0.0142694	0.00802349	0.00878444	0.0116463	0.0114615	0.00415823	-0.0122333	-0.0370769	-0.0672244	-0.0977194
0.185089	0.115331	0.052951	-0.00206489	-0.0500459	-0.091303	-0.126103	-0.154896	-0.178655	-0.199065	-0.21828	-0.238131	-0.259111	-0.279705	-0.296546	-0.30534	-0.302146	-0.284575	-0.252624	-0.208885	-0.158103	-0.10626	-0.0593679	-0.0221287	0.00334834	0.0183234	0.027235	0.0364231	0.0521471	0.0786629	0.117135	0.165707	0.220461	0.276656	0.32978	0.376204	0.413502	0.440561	0.457552	0.465705	0.466813	0.462486	0.453423	0.439095	0.417994	0.38833	0.348935	0.300021	0.243488	0.182696
-0.334041	-0.365368	-0.379032	-0.368968	-0.332806	-0.272444	-0.193502	-0.103913	-0.0121378	0.0743934	0.150195	0.211875	0.257736	0.287211	0.30048	0.29837	0.282466	0.255288	0.220416	0.18242	0.146532	0.118017	0.101328	0.099217	0.112073	0.137734	0.171853	0.20873	0.242394	0.26769	0.281146	0.281412	0.269147	0.246435	0.216001	0.180572	0.142634	0.104578	0.0690237	0.0390199	0.017899	0.00872561	0.0134803	0.032278	0.0629665	0.101333	0.141899	0.179035	0.207981	0.225432
-0.0177064	-0.0112312	-0.00278143	0.00685909	0.0171121	0.027589	0.0377568	0.0465468	0.0522564	0.0529452	0.0471945	0.0348835	0.0176351	-0.00133699	-0.0180463	-0.02893	-0.0319055	-0.0268461	-0.0153346	0.000118484	0.0170183	0.0336041	0.0491229	0.0636745	0.0777796	0.0918381	0.105645	0.118152	0.127633	0.132225	0.130635	0.122661	0.109346	0.0928184	0.075925	0.0616588	0.0524217	0.0493369	0.0518983	0.0581267	0.0652029	0.0703673	0.0717525	0.0688064	0.0621606	0.053086	0.0428772	0.0324928	0.0225377	0.0134142
0.522882	0.559812	0.595259	0.618005	0.618645	0.592572	0.54208	0.476194	0.407919	0.350107	0.311731	0.295887	0.299824	0.31669	0.338129	0.356545	0.366195	0.363127	0.344627	0.309063	0.256616	0.190367	0.116714	0.0446286	-0.0161813	-0.0576646	-0.0755141	-0.0700875	-0.0458123	-0.00953228	0.0311494	0.0686844	0.0958833	0.10673	0.0979132	0.0702902	0.0295046	-0.0147156	-0.0508525	-0.0691024	-0.0648346	-0.0404352	-0.00466721	0.0301245	0.0518135	0.0518824	0.0273145	-0.0191362	-0.0798504	-0.144158
0.0852214	0.0583824	0.0315919	0.00525173	-0.0203193	-0.0446956	-0.0670507	-0.0858508	-0.0987228	-0.10269	-0.0948219	-0.073131	-0.0374197	0.0102768	0.0658678	0.123969	0.179011	0.226368	0.263202	0.288784	0.304248	0.311882	0.314206	0.313152	0.309561	0.303098	0.292562	0.276465	0.253676	0.223892	0.187793	0.146922	0.103415	0.0596843	0.0180871	-0.0194028	-0.0514513	-0.0774665	-0.0975474	-0.11235	-0.122945	-0.130634	-0.136654	-0.141769	-0.145945	-0.148289	-0.147319	-0.141459	-0.129614	-0.111655
0.166276	0.18655	0.213039	0.242298	0.269677	0.290034	0.298656	0.292173	0.269222	0.230722	0.179709	0.120813	0.0595128	0.00134248	-0.0488514	-0.0875165	-0.11284	-0.124975	-0.125962	-0.119238	-0.108755	-0.0978923	-0.0885285	-0.0806574	-0.0727319	-0.0625912	-0.0485444	-0.0301594	-0.00848713	0.0142975	0.0356547	0.0535384	0.0670208	0.076443	0.0830487	0.0882837	0.0930626	0.0972909	0.0998177	0.0988208	0.092455	0.0795193	0.0599127	0.0347298	0.00599591	-0.0238227	-0.0523484	-0.0777116	-0.0987755	-0.115143
0.300861	0.340112	0.383968	0.425167	0.456876	0.474822	0.478446	0.470563	0.455679	0.437775	0.418575	0.396996	0.369962	0.334189	0.288084	0.23286	0.172399	0.112153	0.0576364	0.0131214	-0.0191013	-0.0387483	-0.0470335	-0.0460294	-0.0381781	-0.0259611	-0.0116582	0.00283812	0.0161598	0.0275441	0.0368301	0.0443481	0.0506623	0.0561201	0.0603316	0.0619083	0.0587563	0.0489086	0.0314959	0.00728488	-0.0215127	-0.0520238	-0.0817	-0.109031	-0.133635	-0.15576	-0.175536	-0.192353	-0.204664	-0.210371
0.226533	0.232122	0.235088	0.234605	0.230225	0.222203	0.211512	0.199543	0.187652	0.176748	0.167037	0.157992	0.148564	0.137648	0.124667	0.110049	0.0953911	0.0831572	0.076028	0.0761316	0.0843849	0.100045	0.120531	0.141556	0.157636	0.163012	0.152925	0.124924	0.0797831	0.0216759	-0.0425013	-0.10452	-0.156571	-0.192928	-0.211143	-0.212519	-0.201788	-0.186022	-0.172941	-0.169029	-0.177982	-0.199924	-0.231562	-0.267185	-0.300166	-0.324521	-0.336118	-0.333338	-0.317134	-0.290522
-0.170144	-0.229778	-0.282162	-0.322756	-0.349695	-0.363216	-0.364616	-0.355205	-0.335626	-0.305745	-0.265085	-0.213584	-0.152287	-0.0836289	-0.0112775	0.0603426	0.126755	0.184242	0.230546	0.265279	0.289979	0.307651	0.321776	0.335028	0.348265	0.360227	0.368021	0.368197	0.357989	0.336315	0.304137	0.263984	0.218844	0.170929	0.12095	0.0682874	0.0119826	-0.0479676	-0.109649	-0.168997	-0.220403	-0.25799	-0.277137	-0.275781	-0.255077	-0.2192	-0.1743	-0.126893	-0.0822233	-0.0431175
0.300609	0.296818	0.292844	0.28933	0.287297	0.288036	0.292685	0.301688	0.314449	0.329339	0.344005	0.355799	0.362214	0.361256	0.351779	0.333773	0.30848	0.278211	0.245843	0.214122	0.184959	0.158969	0.135473	0.112995	0.0900108	0.0656621	0.0401384	0.0146217	-0.00914298	-0.0294287	-0.0449977	-0.0553022	-0.0604301	-0.0609026	-0.0574187	-0.050637	-0.0411126	-0.0294588	-0.0166457	-0.00424604	0.00552279	0.00999458	0.00643176	-0.00746159	-0.0329364	-0.0696706	-0.115531	-0.166718	-0.218261	-0.264779
0.0553865	0.0163846	-0.0166902	-0.0437879	-0.0655461	-0.0825139	-0.094685	-0.101646	-0.103282	-0.100554	-0.0956973	-0.0916316	-0.090897	-0.0946118	-0.101863	-0.109796	-0.114417	-0.111801	-0.0992555	-0.0760544	-0.0436063	-0.00506772	0.0354361	0.0737591	0.10662	0.132198	0.150269	0.161866	0.168654	0.17226	0.173813	0.173877	0.17273	0.170673	0.168106	0.165418	0.162902	0.160762	0.15914	0.158051	0.157267	0.156327	0.154739	0.15228	0.149192	0.146118	0.143746	0.142304	0.141173	0.138875
0.281287	0.305364	0.315222	0.307129	0.279978	0.236253	0.182074	0.126098	0.0773812	0.0428232	0.0250828	0.0218507	0.0268376	0.0320819	0.0306559	0.0187937	-0.00322175	-0.0315599	-0.0603591	-0.0836037	-0.0967455	-0.0976425	-0.08661	-0.0656565	-0.0372469	-0.00307745	0.0366364	0.0830436	0.137723	0.201289	0.272148	0.345948	0.416009	0.474567	0.514439	0.530607	0.521281	0.48814	0.435797	0.370732	0.300014	0.230137	0.16622	0.11165	0.0680792	0.0355762	0.0127755	-0.0030202	-0.0156669	-0.0297844
0.0901125	0.0991133	0.108673	0.118601	0.127601	0.133304	0.133057	0.125165	0.109995	0.0903265	0.0706719	0.0557262	0.0485583	0.0492912	0.0547947	0.059511	0.057134	0.0425919	0.0137463	-0.0276608	-0.0761709	-0.123988	-0.1632	-0.188108	-0.196867	-0.191858	-0.178716	-0.164433	-0.155249	-0.154928	-0.163868	-0.179225	-0.196002	-0.208734	-0.213234	-0.207759	-0.193175	-0.17221	-0.148149	-0.123529	-0.0993612	-0.0751692	-0.0497496	-0.0222894	0.00666399	0.0348926	0.0590746	0.0759996	0.0839175	0.0834875
0.168076	0.192046	0.210598	0.224942	0.236501	0.246149	0.253948	0.259471	0.262457	0.263378	0.263674	0.265556	0.271435	0.283171	0.301415	0.325386	0.353171	0.382433	0.411259	0.4388	0.465432	0.492315	0.520504	0.549942	0.578791	0.603423	0.619165	0.621537	0.60753	0.57648	0.530235	0.472616	0.408444	0.342426	0.278215	0.217858	0.161751	0.109078	0.058619	0.00959135	-0.0378788	-0.0828887	-0.124415	-0.162198	-0.197444	-0.232991	-0.27279	-0.320848	-0.379947	-0.450517
0.0538194	0.0522332	0.0556347	0.0634336	0.0750253	0.0899642	0.107692	0.127072	0.146278	0.163282	0.176528	0.185224	0.189215	0.188799	0.184668	0.177761	0.16889	0.158191	0.144739	0.126611	0.101443	0.0673901	0.0242346	-0.0257082	-0.0773024	-0.123179	-0.155188	-0.166392	-0.15304	-0.115911	-0.0606578	0.00307912	0.0637378	0.110544	0.135915	0.13681	0.114785	0.0749391	0.0243048	-0.0295718	-0.0793342	-0.11787	-0.138419	-0.135394	-0.105792	-0.0504529	0.025508	0.113231	0.201286	0.277132
-0.149991	-0.215775	-0.28356	-0.347354	-0.400264	-0.435444	-0.44745	-0.433607	-0.394709	-0.334692	-0.25954	-0.175955	-0.0901878	-0.00731383	0.0689656	0.136068	0.192042	0.235115	0.263533	0.275824	0.271353	0.250944	0.217263	0.174708	0.128784	0.0850926	0.0481855	0.0205711	0.00224832	-0.00892105	-0.0160806	-0.0219765	-0.0278559	-0.0330064	-0.0350291	-0.0307675	-0.0176039	0.00536142	0.0367545	0.0732195	0.110336	0.143642	0.169322	0.184464	0.187133	0.176532	0.153194	0.118969	0.076695	0.0296906
0.19027	0.224996	0.263193	0.299018	0.326704	0.342242	0.344551	0.335724	0.320259	0.303543	0.290148	0.282527	0.280468	0.281453	0.281778	0.278043	0.268443	0.253377	0.235148	0.216894	0.201194	0.18901	0.179432	0.170341	0.159623	0.146366	0.131511	0.117744	0.108699	0.107743	0.116685	0.134781	0.158431	0.18181	0.198306	0.202366	0.191097	0.165084	0.128106	0.0859032	0.0444166	0.00812208	-0.0210317	-0.0437989	-0.0629504	-0.0820092	-0.103855	-0.129704	-0.158834	-0.18909
0.16049	0.153086	0.146864	0.140126	0.131806	0.121677	0.110086	0.0974466	0.0838612	0.0690945	0.0528213	0.0350627	0.016743	0.000122364	-0.0112857	-0.0134186	-0.00271246	0.0228558	0.0629345	0.114312	0.171004	0.225114	0.268418	0.294282	0.299383	0.284537	0.254169	0.214634	0.172207	0.13161	0.0954994	0.0649137	0.0402572	0.0221735	0.0118591	0.0107844	0.0200389	0.0395765	0.067616	0.100405	0.132457	0.157297	0.168723	0.16253	0.138155	0.0993363	0.0531323	0.00743228	-0.0319899	-0.0633966
0.273779	0.31947	0.343761	0.349816	0.344937	0.337344	0.33276	0.33201	0.330581	0.32058	0.294508	0.249212	0.188152	0.120865	0.0598113	0.0159074	-0.0054494	-0.00643195	0.0038223	0.0123383	0.00689876	-0.0195329	-0.0661631	-0.124503	-0.181296	-0.223104	-0.240746	-0.232085	-0.202379	-0.162176	-0.123517	-0.0958874	-0.0833721	-0.0839508	-0.0910812	-0.0968709	-0.0955661	-0.0860744	-0.0726145	-0.0631885	-0.0663406	-0.0873947	-0.125648	-0.173728	-0.219562	-0.250295	-0.256575	-0.235636	-0.192131	-0.136457
-0.107915	-0.0984986	-0.0810905	-0.059496	-0.038115	-0.0202574	-0.00692049	0.00343623	0.0141428	0.0290063	0.0508658	0.0803239	0.114969	0.149448	0.176625	0.189679	0.184519	0.161554	0.125963	0.0863211	0.0520846	0.0308679	0.0264144	0.0378119	0.060054	0.0857353	0.107342	0.119381	0.119682	0.109517	0.0925836	0.0732832	0.0549858	0.0389485	0.0242819	0.00892743	-0.00882529	-0.0289586	-0.0491286	-0.0651794	-0.0725604	-0.0680146	-0.0508784	-0.0235458	0.00908523	0.041063	0.0672539	0.0849163	0.0943157	0.0981683
0.249234	0.21344	0.174135	0.137078	0.106027	0.0822721	0.0650247	0.0523395	0.0421005	0.0327349	0.0235596	0.0148345	0.00764712	0.00372802	0.00519914	0.0142013	0.0323893	0.0603634	0.097179	0.140121	0.184872	0.226084	0.258269	0.276827	0.278907	0.263899	0.23345	0.191032	0.141171	0.0885451	0.0371881	-0.00996729	-0.0511618	-0.0856038	-0.113133	-0.133883	-0.14807	-0.155989	-0.158136	-0.155312	-0.148604	-0.139249	-0.128374	-0.116668	-0.104127	-0.0900972	-0.0736786	-0.0543821	-0.0327161	-0.0103796
-0.444505	-0.433548	-0.413266	-0.383484	-0.344396	-0.297035	-0.243314	-0.185556	-0.125775	-0.0651135	-0.00372368	0.0588796	0.123132	0.188644	0.253713	0.315441	0.37039	0.415433	0.448465	0.468732	0.476725	0.473704	0.461111	0.440086	0.411253	0.374772	0.330649	0.279126	0.220976	0.157567	0.0907213	0.0224845	-0.0451702	-0.11066	-0.17297	-0.231541	-0.28594	-0.335618	-0.379886	-0.418001	-0.449287	-0.473222	-0.489441	-0.497587	-0.497049	-0.486802	-0.465531	-0.432104	-0.386206	-0.328868
-0.0860817	-0.0680496	-0.0517073	-0.0411148	-0.0380502	-0.0413112	-0.0468392	-0.0486589	-0.0404154	-0.0170957	0.0235583	0.0803188	0.148555	0.221072	0.289493	0.345871	0.384168	0.401193	0.396763	0.373105	0.333895	0.283396	0.225963	0.165838	0.107007	0.0529683	0.00644516	-0.0307858	-0.0578764	-0.0747588	-0.0820368	-0.0810538	-0.0740571	-0.0641724	-0.0549556	-0.0495627	-0.0498625	-0.0559104	-0.0660511	-0.077644	-0.0881326	-0.0959879	-0.101074	-0.104257	-0.106504	-0.108	-0.107831	-0.104409	-0.0964495	-0.0839896
0.126505	0.125083	0.120718	0.121434	0.133199	0.157795	0.192421	0.231038	0.266781	0.294465	0.312243	0.321817	0.32707	0.331638	0.336437	0.338324	0.330669	0.305809	0.258484	0.188894	0.10405	0.0167154	-0.0578837	-0.106525	-0.122076	-0.105712	-0.0664474	-0.0181174	0.0251368	0.0532917	0.0632189	0.0589396	0.0494509	0.0450512	0.0535225	0.0774873	0.113773	0.154885	0.191954	0.218014	0.230384	0.23127	0.226428	0.222444	0.22376	0.230644	0.238864	0.241145	0.229841	0.199847
0.194539	0.175502	0.154337	0.133887	0.116582	0.103961	0.0964726	0.0935986	0.094246	0.097206	0.101526	0.106702	0.112689	0.119772	0.128384	0.138892	0.151299	0.164856	0.17778	0.187365	0.190541	0.184731	0.168658	0.142826	0.109517	0.0722982	0.035181	0.00172644	-0.0256272	-0.0458681	-0.0594157	-0.0679402	-0.0740127	-0.0805658	-0.0902351	-0.104764	-0.124653	-0.149083	-0.176068	-0.202759	-0.225857	-0.242072	-0.248586	-0.243465	-0.225952	-0.19658	-0.157095	-0.110201	-0.059159	-0.00732623
0.173882	0.212563	0.242451	0.266351	0.288198	0.311423	0.337557	0.36553	0.391913	0.412082	0.421883	0.419213	0.40493	0.382757	0.358105	0.336195	0.320163	0.309859	0.301777	0.290056	0.26822	0.231071	0.17613	0.104154	0.0187332	-0.0746917	-0.169953	-0.261125	-0.34331	-0.413234	-0.469572	-0.512857	-0.545013	-0.568666	-0.586435	-0.600378	-0.61173	-0.620844	-0.627241	-0.629727	-0.626648	-0.616296	-0.59736	-0.569302	-0.532553	-0.488556	-0.439626	-0.388639	-0.338518	-0.291563
0.0369345	0.0677176	0.090156	0.106328	0.119465	0.132557	0.14718	0.162898	0.177404	0.187382	0.189749	0.18273	0.166386	0.142581	0.114518	0.0859719	0.0603932	0.0401182	0.0258995	0.0168889	0.0110693	0.00596421	-0.000666343	-0.0103959	-0.0240528	-0.0418907	-0.0637643	-0.0890763	-0.116459	-0.143409	-0.166176	-0.180161	-0.180871	-0.165268	-0.133086	-0.0875797	-0.0352724	0.0153457	0.0557835	0.0795702	0.0837569	0.0695172	0.0417349	0.00776272	-0.024305	-0.0474685	-0.057338	-0.0528688	-0.0360945	-0.0110599
0.174246	0.16852	0.157896	0.139827	0.113684	0.080834	0.0440341	0.00647363	-0.0291311	-0.0611291	-0.0891233	-0.113768	-0.136301	-0.158	-0.179684	-0.201309	-0.22173	-0.238717	-0.249379	-0.250954	-0.241748	-0.221891	-0.193583	-0.160706	-0.127897	-0.099336	-0.077634	-0.0632017	-0.0542858	-0.047638	-0.0395858	-0.0271399	-0.00872999	0.015638	0.0447085	0.076557	0.109238	0.141341	0.172274	0.202178	0.231577	0.261014	0.290816	0.320951	0.35088	0.379369	0.404386	0.423211	0.432737	0.429913
0.00144454	0.0565737	0.104762	0.144146	0.17336	0.191744	0.19939	0.197076	0.186162	0.168508	0.146405	0.122505	0.0996679	0.0806594	0.067741	0.0622767	0.0644338	0.0730449	0.0856793	0.0989652	0.109219	0.113342	0.109678	0.0984559	0.0815905	0.0619653	0.0425433	0.0256358	0.012479	0.00314869	-0.00321517	-0.00796858	-0.0124737	-0.0177337	-0.0242161	-0.0318259	-0.0400094	-0.0480052	-0.0552116	-0.0615278	-0.0674926	-0.0741521	-0.0827129	-0.0941086	-0.10865	-0.125893	-0.144779	-0.164039	-0.18271	-0.200583
-0.409416	-0.338096	-0.267831	-0.205931	-0.156632	-0.120133	-0.0931039	-0.0704303	-0.047452	-0.0218984	0.00517127	0.0297905	0.0466782	0.0512327	0.0410427	0.0164553	-0.0196667	-0.0625255	-0.105977	-0.14321	-0.167773	-0.174882	-0.162467	-0.131415	-0.0849005	-0.0272656	0.0368516	0.102804	0.165852	0.221186	0.264357	0.292125	0.303405	0.299867	0.285857	0.267547	0.251417	0.242363	0.241958	0.247611	0.253125	0.250508	0.232355	0.194119	0.135778	0.0623914	-0.0167984	-0.0905765	-0.148632	-0.184182
0.143091	0.0996852	0.0518477	0.00453089	-0.0377087	-0.0717432	-0.0964562	-0.112715	-0.12282	-0.129648	-0.135776	-0.142837	-0.151278	-0.160461	-0.168895	-0.174453	-0.174595	-0.166786	-0.149203	-0.121591	-0.085881	-0.0462368	-0.00831751	0.0220717	0.040531	0.045285	0.0376676	0.021789	0.00356315	-0.0106638	-0.0155959	-0.00817916	0.0118226	0.0419145	0.0775188	0.113048	0.143159	0.163874	0.173343	0.172145	0.163065	0.150385	0.138838	0.132503	0.133924	0.143673	0.160365	0.180979	0.201381	0.216956
[truncated: 351 more columns]
